# Supplementary material for: Preclinical cardiovascular changes in children with obesity: A real-time 3-dimensional speckle tracking imaging study
Source: PLoS One. 2018 Oct 11;13(10):e0205177. doi: 10.1371/journal.pone.0205177 (PMC6181343; doi:10.1371/journal.pone.0205177)
Supplement: S1 Table — (XLS) [file pone.0205177.s001.xls]

## Sheet: S1 Table Control
		S1 Table Control group data
Gender	Age	BMI	BSA	LA	IVSD	LVPWD	LVEDD	LVESD	LVEF	LVM	LVMI	GLS	GRS	GCS	HR	LVEDV	LVESV	SBP	DBP	Height	Weight	WC	HC	Subcutaneous fat	Total cholesterol	TG	HDL cholesterol	LDL cholesterol	Fasting glucose	Homocysteine	CRP	FMD	IMT	carotidarteryenddiastolicdimension	carotidarteryendsystolicdimension	CAC	E	A	E/A	e’	a’	e’/ a’	E/e’	GS
0	14	21.54	1.65014	33	8	8	44	25	74	186.2	112.839	-20.88	37.08	-22.91	74	87	22	94	64	1.68	60.8	75.2	92.5	5.5	3.09	1.57	1.23	0.8	4.96	10.12	0.5	10.4	0.6	5.8	6.6	0.22								-29.6508
1	7.75	15.14	0.93284	28	6	6	32	20	70.5	69.19	74.1713	-23.56	50.79	-37.1	82	41	12	88	60	1.27	24.3	54.6	60.7	2.7	3.33	1.41	1.15	1.74	4.28	15.75	0.8	7.12	0.3	4.7	5.5	0.2								-39.1115
1	9.58	11.36	0.92434	27	6	5	35	22	71.1	81.93	88.6362	-21.5	41.29	-27.99	74	51	15	100	60	1.34	20.3	54.3	64.2	4.2	3.85	0.94	1.26	2.08	5.44	7.96	0.3	7.8	0.3	5.4	6.3	0.11								-31.985
1	14.17	20.69	1.67966	30	9	9	46	30	71.9	170.68	101.616	-18.17	36.28	-24.95	80	98	30	110	60	1.72	61.2	76	92	5.2	4.06	0.82	1.47	2.09	4.95	22.37	0.3	11.2	0.3	5.4	6.3	0.21								-27.4001
1	14.25	21.03	1.55564	29	6	8	44	30	59.4	128.41	82.5448	-17.55	36.6	-26.04	68	85	35	110	60	1.63	55.8	77.3	91.2	6.4	4.18	0.99	1.57	2	5.51	8.43	0.2	9.75	0.5	5.1	5.6	0.22								-27.8882
1	13.83	15.88	1.27034	32	6	7	39	26	63	93.64	73.7125	-25.53	46.61	-29.69	91	67	25	100	60	1.54	37.8	65.6	72	3.5	3.37	0.7	1.41	1.79	5.41	5.53	0.2	12.3	0.6	6	7.2	0.14								-35.7039
0	13.5	16.32	1.28442	25	6	8	43	26	71	113.17	88.1098	-22.23	44.41	-30.59	58	84	24	110	60	1.54	38.9	62.1	79.2	4.9	3.41	1.57	1.27	1.65	5.03	11.58	0.3	9.75	0.5	5.1	5.7	0.08								-33.2062
0	7.92	13.67	0.88352	20	5	6	31	19	72.6	60.6	68.5893	-26.74	49.74	-32.26	94	38	10	90	60	1.25	21.4	52.6	59.1	4.8	3.58	0.96	1.61	1.6	3.96	11.08	0.21	12	0.5	5.6	6.2	0.18								-37.2651
1	10.17	19.73	1.30542	28	6	8	45	32	55.5	122.11	93.5408	-16.06	34.54	-25.37	75	91	40	120	70	1.48	43.4	68.5	81	5.7	4.01	0.89	2.05	1.65	5.23	14.51	0.15	10.5	0.33	5.94	6.38	0.16								-25.9422
1	11.42	14.86	1.1784	25	4	5	36	22	70.4	92	78.072	-21.16	42.7	-29.69	78	54	16	90	60	1.49	33	56.5	69.6	1.67	1.22	0.65	1.79	2.49	4.92	8.7	0.16	14.5	0.3	4.9	5.48	0.18								-33.7778
1	13.75	17.43	1.30008	26.8	5.93	6.5	41.3	23.4	74.8	110.56	85.0409	-24.86	52.43	-37.64	66	75.1	18.9	120	70	1.53	40.6	64.1	77.1	3.32	4.31	1.47	1.56	2.18	4.9	12.32	0.12	7.6	0.42	4.18	4.9	0.11								-39.5842
0	10.67	15.65	1.10784	22.8	6.56	5.69	33.3	23.4	58.1	73.7	66.5259	-21.33	41.3	-27.73	65	45.1	18.9	100	60	1.41	31.3	59.6	69	3.33	3.4	0.78	1.65	1.42	5.17	10.05	0.21	8.29	0.42	5.23	5.65	0.11								-32.0027
1	11.58	16.66	1.12094	30.2	4.22	6.5	44.2	32.1	53.4	66.31	59.1557	-23.15	46.27	-31.82	62	88.6	41.3	110	60	1.4	32.8	65.1	70	2.66	3.21	1.03	1.48	1.33	4.5	14.1	0.1	9.85	0.37	6.06	6.47	0.32								-38.6103
0	11.08	18.77	1.28592	28.6	6.28	6.19	45.4	25	76.4	76.1	59.1794	-21.83	39.22	-24.98	87	94.4	22.3	104	76	1.49	41.4	73	81.1	5.99	3.38	0.46	1.71	1.43	4.56	7.85	1.7	15.4	0.37	4.94	6.03	0.1								-30.8216
1	15.67	20.62	1.61686	27.4	8.81	9.18	44.2	29.5	62.1	76.07	47.048	-22.31	44.14	-30.2	91	88.6	33.6	100	80	1.68	58.2	80	87	6.73	3.77	0.67	1.46	1.92	4.68	6.45	0.2	11	0.37	5.9	6.56	0.23								-32.9591
1	10.83	17.35	1.2363	22.8	5.35	5.35	41.2	26.8	64.7	58.41	47.2458	-23.55	43.37	-27.9	81	75.1	26.5	100	60	1.48	38	65	79.3	4.82	5.22	0.97	2.02	2.86	4.59	13.13	0.11	9.07	0.33	4.79	5.48	0.19								-32.2039
0	15.92	20.05	1.6704	26	6.38	5.22	38.6	26.1	61.4	82.29	49.2636	-22.79	48.71	-35.29	71	64.3	24.8	90	60	1.73	60	74.2	98.7	5.65	3.49	0.47	1.74	1.43	5.09	5.39	0.2	8.38	0.32	5.72	6.4	0.27								-38.2895
0	14.58	16.03	1.29662	25.2	5.8	7.79	39.7	21.9	76.7	58.03	44.7548	-26.93	49.23	-31.33	72	68.8	16	110	60	1.56	38.9	63.8	81	6.4	4.03	0.63	1.7	2.09	3.74	8.62	0.2	7.8	0.26	5.32	4.63	0.2								-37.1242
0	9.08	17.73	1.1677	23.5	6.33	4.62	38.6	23.4	70.6	56.35	48.2573	-16.47	35.3	-25.63	100	64.3	18.9	108	82	1.42	35.5	65.1	74.1	4.41	3.64	0.74	1.57	1.6	4.84	6.09	0.1	11.6	0.38	5.42	6.14	0.2								-27.333
0	6.67	14.89	0.89662	23.6	4.96	5.69	34	19.7	74.3	37.83	42.1918	-20.34	43	-30.99	91	47.4	12.2	100	60	1.24	22.9	56.1	62.6	3.91	3.46	0.51	1.86	1.6	4.06	10.2	5	8.48	0.42	4.61	5.29	0.3								-32.7234
1	10.5	19.95	1.30542	26	7.56	9.84	38.2	26.8	57.7	58.25	44.6217	-19.38	37.96	-25.66	73	62.7	26.5	112	76	1.48	43.4	75.6	81	5.44	4.08	0.64	1.76	1.93	5.57	5.12	6.7	9.46	0.42	5.54	6.1	0.05								-27.6418
0	9	16	0.95204	26	4.53	6.65	34.8	22.3	66.5	42.57	44.7145	-22.83	48.17	-34.69	68	50.2	16.8	88	60	1.27	25.8	55.4	65.6	3.74	3.4	1.52	1.48	1.57	5.45	10.07	2.4	8.29	0.41	5.05	5.87	0.14								-41.1108
0	13.33	19.78	1.3317	27.6	7.21	7.63	35.9	22.3	68.9	55.3	41.5259	-21.26	42.31	-29	58	54.1	16.8	116	74	1.5	44.5	70.7	81.3	5.24	3.89	0.93	1.64	1.89	4.67	9.1	3	8.97	0.38	4.38	4.85	0.19								-30.5554
0	14.75	20.26	1.37334	25.5	5.15	5.22	45	27.2	70.2	81.21	59.1332	-19.97	41.08	-28.89	78	92.4	27.5	106	62	1.52	46.8	76.4	84.5	7.16	3.49	0.59	1.26	2.08	4.9	6.82	1.07	13.9	0.45	4.95	5.83	0.16								-32.524
0	15.67	22.22	1.51746	33.1	7.71	7.43	43.5	29.1	61.9	82	54.0377	-19.52	38.41	-26.21	64	85.4	32.5	110	80	1.58	55.2	74.5	92	8.39	3.98	0.57	1.29	2.43	5.05	6.04		10.2	0.26	5.46	6.15	0.13								-28.6605
1	13.92	14.87	1.15724	21	3.38	6.73	34	23.1	61.4	57.27	49.4884	-22.01	44.71	-31.22	58	47.4	18.3	90	60	1.47	32.3	57.8	68.9	1.25	2.91	0.47	1.08	1.71	5.29	6.14		7.99	0.25	5.03	5.65	0.13								-33.304
1	13.75	19.27	1.61468	28.3	10.2	9.11	47.3	29.9	66.6	94.18	58.3273	-21.93	40.7	-26.36	71	104	34.7	100	66	1.71	56.6	71.5	82	2.08	4.25	0.64	1.37	2.61	4.38	5.09	1.14	8.19	0.38	5.15	5.96	0.05								-29.0603
0	11.08	15.2	1.14248	23.5	6.32	7.9	37.8	24.6	65	45.36	39.7031	-27.97	53.28	-35.27	58	61.2	21.4	90	50	1.45	32.1	58.1	71.7	4.99	5.21	3.59	1.52	1.42	6.4	1.62		7.21	0.29	5.53	6.62	0.09								-38.281
1	15.42	20.65	1.78124	30.5	6.73	7.12	44.2	27.2	69	110.52	62.0467	-22.15	43.63	-29.67	71	88.6	27.5	140	90	1.79	65.8	80	92.5	2.74	3.74	0.81	1.03	0.39	5.09	7.68	1.32	8.29	0.3	5.3	6.06	0.15								-32.0842
1	13.58	17.25	1.41258	30.9	5.8	4.99	39.7	23.4	72.5	69.75	49.3777	-22.35	45.25	-31.55	60	68.8	18.9	100	68	1.62	45.1	67.5	86.7	6.15	5	0.6	1.77	2.99	4.62	5.27	1.35	10	0.33	4.93	5.69	0.06								-33.5974
1	8.75	15.96	1.08924	24.9	5.97	6.41	35.9	24.2	61.9	57.97	53.2206	-22.6	47.93	-34.51	70	54.1	20.6	102	60	1.39	30.8	62.5	71	4.16	3.54	1.15	1.14	1.83	5.22	6.47	1.27	9.26	0.38	4.46	5.5	0.19								-35.7818
0	7.25	15.62	0.90942	21	3.13	4.1	35.3	21.2	71.5	47	51.6813	-22.59	45.87	-32.17	89	51.9	14.8	100	60	1.24	23.9	58.8	65.6	4.9	3.95	0.57	1.63	1.83	5.58	6.67	1.3	10.5	0.29	5.13	4.42	0.1								-34.2806
0	8.75	16.32	0.936	21	4.27	5.03	30	18.4	70.6	36.4	38.8889	-22.48	48.23	-35.05	82	35.1	10.3	80	60	1.25	25.5	55	66.5	5.16	3.92	1.13	1.07	2.45	4.25	13.05		8.77	0.25	4.66	5.38	0.05								-38.108
1	12.08	15.12	1.11236	25.5	7.3	6.04	37.8	23.7	68.1	56.64	50.9188	-19.75	41.8	-30.12	98	68.1	37.3	106	60	1.43	30.7	60.6	68	2.33	3.23	0.59	1.51	1.28	4.95	8.69	1.46	9.75	0.33	5.65	6.73	0.08								-31.2293
1	13.5	21.47	1.72032	27.2	7.08	8.59	44.2	30.2	59.8	85.02	49.421	-15.96	31.42	-21.32	69	88.6	35.6	100	70	1.73	63.9	79.6	98.3	11.2	5.07	1.47	1.45	3.3	5.41	6.86	1	11.2	0.29	5.56	5.8	0.08								-22.6819
0	10.42	12.6	0.91146	19.7	4.43	4.13	32.3	17.9	77.1	33.02	36.2276	-25.11	47.9	-31.89	99	41.9	9.58	104	60	1.3	21.2	49.9	60.6	3.24	4.88	2.28	1.11	3.29	4.69	7.62		11.2	0.29	4.99	5.82	0.17								-35.6565
0	15.5	22.86	1.57318	29	8.71	8.7	42	25	71.6	88.43	56.211	-20.48	44.72	-32.9	70	78.6	22.3	120	60	1.6	58.6	78.3	88.2	7.73	3.21	1.09	0.98	1.74	3.97	10.42	2.1	10.5	0.33	5.5	6.2	0.09								-36.3516
1	15.75	17.35	1.49782	31.9	6.73	7.85	40.5	25.3	68	77.9	52.0089	-26	48.61	-31.52	78	72.1	23	106	66	1.68	48.9	64.4	81.8	2.58	4.72	1.42	1	3.12	5.85	10.12	1.5	12.6	0.25	5.58	6.62	0.09								-35.7394
0	9.17	13.91	0.9409	21.4	3.93	4.62	31.9	22.6	52.8	35.7	37.9424	-22.41	43.22	-29.02	101	40.6	19.3	100	60	1.3	23.5	54	61.4	4.83	4.94	1.02	1.78	2.74	4.94	13.07	1.5	9.26	0.31	4.59	5.38	0.2								-32.1803
1	7.67	15.69	1.0229	18.8	7.08	6.55	35.9	23.1	66.2	45.5	44.4814	-19.46	39.63	-27.72	86	54.1	18.3	88	58	1.34	28	61	67.2	3.74	3.88	0.54	1.31	2.18	4.86	14.64	1.67	10.1	0.25	5.28	5.97	0.19								-29.469
0	7.25	14.7	0.82802	19.2	3.74	5.17	36.4	24.3	62.8	31.38	37.8976	-18.43	38.58	-27.89	82	55.9	20.8	96	60	1.18	20.4	55	59	3.91	3.72	0.49	1.28	2.1	5.11	6.68	1.71	9.75	0.25	4.41	5.53	0.1								-29.2364
1	14.92	18.33	1.37952	21	6.19	6.91	37.8	21.6	74.7	60.05	43.5296	-20.31	41.18	-28.62	81	61.2	15.5	110	80	1.57	44.9	66.7	82.6	3.99	4.56	1.15	1.24	2.34	5.49	14.3	1.14	8.87	0.3	4.85	5.28	0.05								-30.2576
0	13.67	19.65	1.37914	27.2	5.57	7.35	36.7	21.6	72.8	67.65	49.0523	-18.42	36.69	-25.17	71	57	15.5	100	70	1.54	46.3	67.7	86.1	6.73	4.52	0.95	1.75	2.22	4.92	9.47	1	12.3	0.29	5.1	6.16	0.1								-29.6235
1	9.17	14.51	0.88766	23.1	6.64	6.03	31.4	19.2	70.3	46.78	52.7004	-23.44	50.02	-36.19	69	39.1	38.5	110	82	1.24	22.2	50.7	58.9	2.12	3.43	0.75	1.11	1.83	4.76	6.15	1	6.92	0.4	5.01	5.77	0.07								-37.5966
1	9.92	15.62	1.06906	21.1	4.85	5.55	37.9	21.4	75.5	51.11	47.8084	-18.74	41.27	-30.53	78	61.6	15.1	100	60	1.38	29.7	58.6	68.8	3.99	3.73	0.87	1.34	1.82	4.48	14.73	1	7.12	0.29	5.53	6.4	0.12								-32.5311
0	14.08	18.33	1.38464	26	7.57	6.23	41.5	23.4	75.3	62.87	45.4053	-21.35	40.94	-27.16	87	76.4	18.9	120	70	1.57	45.3	67.6	86.5	3.32	4.88	0.96	1.72	2.76	3.08	12.69	1.38	15.3	0.5	5.6	6.16	0.1								-31.422
0	12.83	17.99	1.3305	20.3	6.68	7.72	38.4	23.9	68.5	67.79	50.9508	-22.31	47.25	-34.27	94	63.5	20	102	70	1.54	42.5	68.8	82.7	5.91	3.63	1.01	1.21	1.94	5.2	8.44	1.04	9.65	0.3	5.52	5.85	0.11								-36.0815
1	7.25	14.44	0.77192	17.1	6.66	4.96	30.8	18.1	73.6	36.27	46.9867	-27.79	51.79	-33.49	76	37.3	9.86	90	60	1.13	18.4	56.5	57.7	2.99	5.83	2.69	1.37	3.39	5.08	8.05	1.31	9.16	0.43	4.71	5.71	0.27								-37.0169
0	15.67	19.06	1.38012	29.8	6.05	8.06	41.2	25.7	68.2	61.52	44.5758	-24.48	50.67	-35.85	62	75.1	23.9	112	72	1.55	45.9	62.3	86.3	3.99	4.55	2.66	1.4	2.23	5.64	9.11	1.8	9.65	0.4	6.18	6.68	0.07								-39.9353
0	12.42	15.07	1.30212	27.2	7.32	8.47	35.5	20.4	74.5	69.83	53.6279	-18.82	38.62	-27.19	69	52.6	13.4	120	64	1.59	37.9	59.4	80.7	2.66	4.72	0.62	1.54	2.64	4.65	9.91	1.02	8.09	0.29	4.91	5.43	0.26								-30.6314
1	6.83	14.79	0.80942	20.1	5.09	5.43	37.6	22.9	70.4	42.92	53.0256	-19.62	38.54	-26.12	70	60.4	17.9	90	60	1.16	19.9	49.8	59	2.49	5.83	3.49	1.29	3.49	5.26	6.03	1.17	8.09	0.34	5.47	6.22	0.24								-28.7649
1	14	18.01	1.36928	21.9	6.05	7.56	38.2	26.8	57.7	100.76	73.5861	-15.01	33.26	-24.89	75	62.7	26.5	118	80	1.57	44.1	72.5	82.5	7.07	4.56	0.8	1.69	2.54	4.56	10.6	1.03	8.77	0.35	4.49	5.32	0.38								-27.9355
1	11.67	18.67	1.31092	21	8.82	6.38	36.7	23.8	65.4	64.53	49.225	-20.82	38.84	-25.39	79	57	19.7	120	66	1.51	42.4	72	82.3	6.4	3.54	1.19	1.3	1.62	5.11	7.04	1.03	8.77	0.37	5.81	6.6	0.03								-27.7929
1	13.25	19.66	1.6512	23.1	8.29	9.3	38.6	21.2	77	74.91	45.367	-21.09	44.84	-32.64	97	64.3	14.8	140	60	1.73	58.5	75.3	92.5	5.98	3.74	1.41	1.06	2.41	4.98	11.26	1.73	13.9	0.38	5.65	5.78	0.18								-37.1826
1	12.25	19.54	1.44932	23.6	7.66	7.14	42.3	24.6	73.2	61.5	42.4337	-19.83	39.42	-27.01	98	79.9	21.4	120	62	1.59	49.4	72.4	86.2	6.15	3.89	1.41	1.22	1.92	4.74	6.27		14.6	0.33	5.63	6.04	0.09								-31.9462
0	14.17	21.22	1.2887	23.2	6.17	6.56	36.1	16.6	73.6	65.73	51.0049	-20.23	38.86	-25.86	83	57.8	7.94	98	60	1.44	44	67.7	83	6.73	5.04	0.61	2.11	2.36	5.36	5.76	2.66	10	0.4	4.6	5									-29.4683
0	4	16.1749	0.6744	20.7	6.03	4.47	28.5	16.9	73.3	30.8347	45.7217	-22.8843	39.727	-24.0764	98	30.9	8.26	90	50	1.01	16.5	49.5	54		3.88	0.54	1.31	2.18	4.86	14.64	1	9.26					102	80	1.275	11.3	6.92	1.63295	9.02655	-35.93
0	4	15.229	0.67715	22.3	3.88	4.67	33.5	20.8	69.2	31.7859	46.9407	-25.578	43.7809	-26.0962	90	45.8	14.1	76	40	1.025	16	49	55		3.59	1.52	1.42	1.62	5.21	7.15	1.43	9.65					122	54	2.25926	12.7	5.26	2.41445	9.6063	-35.47
0	4	16.1749	0.6744	20.7	6.03	4.47	28.5	16.9	73.3	30.8347	45.7217	-22.8843	39.727	-24.0764	87	30.9	8.26	90	50	1.01	16.5	49.5	54		3.99	0.64	1.42	1.94	5.34	8.31	1	9.26					102	80	1.275	11.3	6.92	1.63295	9.02655	-36.93
1	4.17	12.7589	0.65814	21.3	4.29	4.17	34.3	21.4	68.9	32.7661	49.7859	-23.7293	38.9704	-22.2603	96	48.5	15.1	78	42	1.04	13.8	47.1	51		3.1	0.66	1.48	1.33	6.32	13.9	1.52	7.6					114	77	1.48052	12.7	6.34	2.00315	8.97638	-35.47
0	4.58	14.7272	0.62105	22.7	4.65	4.04	31.8	19	72.2	29.5036	47.506	-22.8406	37.2869	-20.9333	95	40.3	11.2	89	46	0.975	14	48.9	50		4.12	0.6	1.35	2.47	4.96	9.59	8.08	8.38					122	94.1	1.29649	13.4	8.38	1.59905	9.10448	-32.73
0	5	16	0.6619	23	5.19	4.97	37.9	23.9	67.5	48.8067	73.7372	-24.5629	45.0016	-28.6614	92	61.6	20	102	58	1	16	53.5	65		2.28	1.79	0.75	1.49	7		1.21	12.3					121	57	2.12281	15	4.5	3.33333	8.06667	-31.73
0	5	14.7044	0.6552	25.1	4.98	4.51	32.5	17.9	77.5	34.1353	52.099	-23.4127	37.3956	-20.4198	98	42.5	9.58	97	54	1.01	15	52.9	64		4.07	1.36	1.31	2.07	7.79	18.19		9.36					125	56.3	2.22025	16.1	7.31	2.20246	7.76398	-35.77
0	5.25	16.1806	0.87734	24.7	5	5.8	36.9	22.6	70.1	50.1039	57.1089	-24.1089	40.8198	-24.0217	96	57.8	17,3	105	70	1.2	23.3	57	65		3.72	0.49	1.28	2.1	5.11	6.68	1.42						117	53	2.20755	11.4	8.5	1.34118	10.2632	-33.63
0	5.25	15.9296	0.75953	18.6	3.8	5.2	29.8	17.6	73.3	27.4277	36.1115	-25.4772	43.4711	-25.6919	95	34.4	9.17	92	62	1.095	19.1	53.5	57.5		3.63	1.01	1.21	1.94	5.2	8.44	1.12	10					98.7	50	1.974	12.6	4.78	2.63598	7.83333	-28.07
0	5.67	14.1461	0.7171	22.8	4.08	5.05	33.9	20.8	70.1	35.1224	48.9784	-24.6931	46.5863	-30.5493	94	47.1	14.1	82	42	1.08	16.5	50	52		4.12	1.42	1.32	2.25	4.89	10.99		10					130	80	1.625	15.1	5.85	2.5812	8.60927	-33.8
0	5.75	16.2894	0.7491	25	5.33	6.48	32.9	17.7	78.7	45.8712	61.2351	-25.2523	45.2647	-28.2006	92	43.8	9.31	78	50	1.08	19	52.3	58.5		3.54	1.19	1.3	1.62	5.11	7.04	1.44						102	51.2	1.99219	12	5.46	2.1978	8.5	-35.27
0	5.75	13.8787	0.74308	23.4	4.78	5.04	32.7	18.4	76.2	35.9872	48.4298	-26.0475	47.9769	-30.787	90	43.2	10.3	82	48	1.11	17.1	43.5	55		3.87	0.87	1.21	2.05	5.61	7.65							116	57.8	2.00692	11.9	5.78	2.05882	9.7479	-31.9
1	6	15.3787	0.6741	21.4	4.38	3.98	35	22.2	67.4	33.5258	49.7342	-26.2132	42.4235	-23.5469	94	50.9	16.6	84	50	1.02	16	48	50		3.86	0.52	1.37	2.12	4.99	8.1		5.56					114	57.3	1.98953	11.5	4.58	2.51092	9.91304	-36.7
0	6.25	14.2729	0.76253	21.3	5.24	5.1	33.3	21.4	66.5	39.6074	51.9421	-21.5284	40.8137	-26.8976	92	45.1	15.1	90	50	1.123	18	50	57.5		5.35	0.55	1.23	3.32	4.73	8.61		9.07					133	60.2	2.2093	11.9	5.26	2.26236	11.1765	-33.47
1	6.33	14.6605	0.72478	17	4	4.33	32.3	19.2	72.6	28.8458	39.7994	-23.9113	45.0035	-29.4422	91	41.9	11.5	90	52	1.08	17.1	50	54		4.77	1.05	1.51	2.22	5.64	5.14		9.75					125	69	1.81159	13	6.4	2.03125	9.61538	-27.23
0	6.42	12.7732	0.75498	22.6	3.89	4.07	36	22.4	68.8	33.3558	44.181	-23.0817	39.9141	-24.4654	90	54.4	17	90	50	1.14	16.6	49	55		4.56	1.15	1.24	2.34	5.49	14.3		12.4					123	81.8	1.50367	13.7	6.34	2.16088	8.9781	-34.1
1	6.5	15.6241	0.9668	24.8	5.95	5.12	35.5	23.4	64.1	48.241	49.8976	-25.2952	46.161	-29.2442	87	52.6	18.9	80	52	1.29	26	58.6	65.5		5.04	0.61	2.11	2.36	5.36	5.76		10.1					117	48.6	2.40741	12.8	5.46	2.34432	9.14062	-38.4
1	6.5	13.6772	0.87791	24.7	6.1	6.4	32.7	18	77.5	48.8594	55.6542	-25.919	48.5446	-31.5532	89	43.2	9.72	94	52	1.245	21.2	53	59		3.28	0.8	1.34	2.16	5.59	7.94							115	92	1.25	9.65	6.04	1.59768	11.9171	-39.9
1	6.67	14.8933	0.89662	23.6	4.96	5.69	34	19.7	74.3	42.6181	47.5319	-20.34	43	-30.99	91	47.4	12.2	100	60	1.24	22.9	56.1	62.6		3.99	0.64	1.42	1.94	5.34	8.31		8.48					129	56.7	2.27513	11.8	5.34	2.20974	10.9322	-38.4
1	6.67	13.0809	0.7601	20	4.42	5	35.3	20.8	72.8	39.2206	51.5992	-26.3462	45.0463	-26.7051	86	50.9	14.1	90	54	1.14	17	45.5	50		4.77	0.97	1.52	2.84	4.48	15.9		7.9					83	50	1.66	14	5.07	2.76134	5.92857	-36.57
0	6.83	14.7889	0.80942	20.1	5.09	5.43	37.6	22.9	70.4	50.1791	61.9939	-19.62	38.54	-26.12	84	60.4	17.9	90	60	1.16	19.9	49.8	59		3.73	0.87	1.34	1.82	4.48	14.73		8.09					122	52.8	2.31061	13.9	5.9	2.35593	8.77698	-35.23
0	6.9	15.2507	0.95662	25	4.59	5.9	39.6	25.7	65	54.8839	57.3727	-24.3378	41.4687	-24.4558	84	68.3	23.9	92	42	1.288	25.3	56.5	63		4.56	0.8	1.69	2.54	4.56	10.6		10.4					138	60	2.3	14.1	4.8	2.9375	9.78723	-40.53
0	7	14.0127	0.89303	22.5	6.74	6.29	36.6	24.5	62.5	62.4865	69.9714	-24.9963	46.1403	-29.5674	89	56.6	21.2	96	48	1.253	22	56.5	60		3.48	1.52	1.16	1.68	4.24	10.11		9.26					115	61.7	1.86386	13	5.36	2.42537	8.84615	-31.3
0	7	17.0743	0.93264	20.7	4.57	5.16	35.5	19.6	77	41.194	44.1692	-25.6943	43.5079	-25.9385	84	52.6	12.1	94	50	1.234	26	53	62		3.54	1.15	1.14	1.83	5.22	6.47		10.1					129	59	2.18644	13.8	5.27	2.6186	9.34783	-35
1	7	17.1579	0.97136	21.1	4.41	4.57	41.1	27.2	63.2	48.9594	50.4029	-23.0257	45.6855	-31.2958	78	74.7	27.5	80	50	1.266	27.5	58	54		4.52	0.95	1.75	2.22	4.92	9.47		6.82					108	60.9	1.7734	13.3	6.24	2.13141	8.1203	-38.1
1	7	14.1389	0.6674	20.7	5.78	5.45	38.8	25.7	63.3	57.4591	86.0939	-22.9678	40.3207	-24.5876	81	65.1	23.9	92	46	1.03	15	47	53		3.56	0.77	1.27	1.96	5.34	12.55							123	59.7	2.0603	12.7	6.21	2.04509	9.68504	-29.67
0	7.25	14.4099	0.77192	17.1	6.66	4.96	30.8	18.1	73.6	40.1351	51.9939	-27.79	51.79	-33.49	76	37.3	9.86	90	60	1.13	18.4	56.5	57.7		3.43	0.75	1.11	1.83	4.76	6.15		9.16					119	51.9	2.29287	12.6	5.34	2.35955	9.44444	-31.57
1	7.25	15.5437	0.90942	21	3.13	4.1	35.3	21.2	71.5	28.8154	31.6854	-22.59	45.87	-32.17	89	51.9	14.8	100	60	1.24	23.9	58.8	65.6		4.72	1.42	1	3.12	5.85	10.12		10.5					121	62.7	1.92982	13.4	6.45	2.07752	9.02985	-29.87
1	7.25	14.651	0.82802	19.2	3.74	5.17	36.4	24.3	62.8	38.8114	46.8726	-18.43	38.58	-27.89	82	55.9	20.8	96	60	1.18	20.4	55	59		4.88	0.96	1.72	2.76	3.08	12.69		9.75					112	63	1.77778	13.8	5.77	2.39168	8.11594	-31
0	7.5	15.1172	0.9229	21.9	6.12	5.96	38.8	25.5	64.1	62.8602	68.1116	-18.2	40.4333	-30.2	87	65.1	23.4	88	50	1.26	24	53.1	61.2		4.04	0.62	1.3	2.42	5.58	16.12		13.1					123	46.3	2.65659	12.1	5.17	2.34043	10.1653	-33.1
0	7.67	15.5937	1.0229	18.8	7.08	6.55	35.9	23.1	66.2	64.0807	62.6461	-19.46	39.63	-27.72	86	54.1	18.3	88	58	1.34	28	61	67.2		4.94	1.02	1.78	2.74	4.94	13.07		10.1					109	59.7	1.8258	13.6	6.34	2.14511	8.01471	-32.77
0	7.75	15.066	0.93284	28	6	6	32	20	70.5	44.6593	47.8745	-23.56	50.79	-37.1	82	41	12	88	60	1.27	24.3	54.6	60.7		4.04	2.32	1.38	1.6	5.38	9.39		7.12					105	56.2	1.86833	12.8	6.45	1.9845	8.20312	-38.4
0	7.75	16.5286	0.88935	21.5	6.92	5.7	35.5	20.3	74.9	56.9139	63.9949	-23.9407	41.3391	-24.7736	82	52.6	13.2	98	72	1.205	24	57	62		5.83	3.49	1.29	3.49	5.26	6.03		7.31					101	41.6	2.42788	11.8	6.14	1.92182	8.55932	-35.7
1	7.75	17.28	0.9552	25.1	5.14	4.94	40.8	25.2	68.9	55.2552	57.8467	-20.9637	40.5962	-27.8223	81	73.4	22.8	90	60	1.25	27	61	66.5		4.99	0.62	1.29	3.33	4.8	15.19		10.4					108	67.1	1.60954	11.3	5.07	2.2288	9.55752	-34.07
0	7.83	14.3637	0.8229	23.6	4.52	5.17	35.3	24.7	58.2	40.5765	49.3091	-23.0813	40.7758	-25.0273	85	51.9	21.7	90	60	1.18	20	51	58		3.95	0.57	1.63	1.83	5.58	6.67		6.42					104	44	2.36364	12.7	4.78	2.6569	8.18898	-25.1
1	7.83	14.492	1.0534	24	5.3	5.3	33.5	20.9	69	41.2817	39.189	-24.3678	42.9925	-26.3835	86	45.8	14.2	90	60	1.39	28	54	68		3.74	1.41	1.06	2.41	4.98	11.26							120	50	2.4	13	5.5	2.36364	9.23077	-39.6
1	7.92	14.9354	0.92467	19.4	5.24	5.59	36	23	66.7	48.1226	52.043	-16.7667	33.5333	-23.1667	81	54.4	18.1	90	60	1.265	23.9	53.5	62		3.34	0.55	1.03	2.11	4.11	9.54		10.7					110	62	1.77419	14.3	4.87	2.93634	7.69231	-29.67
1	7.92	13.696	0.88352	20	5	6	31	19	72.6	37.809	42.7936	-26.74	49.74	-32.26	94	38	10	90	60	1.25	21.4	52.6	59.1		4.72	0.62	1.54	2.64	4.65	9.91		12					124	64.7	1.91654	14.6	6.7	2.1791	8.49315	-36.33
1	8	13.9509	0.9895	17.8	5.54	5.54	38.1	23.2	70.3	54.7222	55.3029	-23.3595	36.8472	-19.7911	86	62.3	18.5	100	60	1.344	25.2	55	62		4.42	0.82	1.22	2.49	4.9	11.94		9.94					125	66.3	1.88537	13.4	5.75	2.33043	9.32836	-32.03
1	8	16.3769	0.9485	23.5	4.58	5.07	39.3	23.2	72.4	49.0265	51.6884	-24.5959	41.6449	-24.737	82	67.1	18.5	90	50	1.26	26	55	69		3.54	0.77	1.02	2.27	5	7.72		9.75					115	53	2.16981	13.5	4.97	2.7163	8.51852	-36.5
0	8.08	13.6095	0.9345	27.4	5.71	4.66	39.6	23.7	71.4	54.1342	57.9285	-27.69	46.072	-26.6313	80	68.3	19.5	90	52	1.3	23	55	61		5.83	2.69	1.37	3.39	5.08	8.05		11.3					102	60.9	1.67488	13	8.87	1.46561	7.84615	-36.47
1	8.08	16.6437	1.0235	20.7	4.87	4.89	38.3	25	64.7	47.4131	46.3245	-15.1	29.1	-19.4	82	63.1	22.3	78	48	1.32	29	54.2	68		4.55	2.66	1.4	2.23	5.64	9.11		10.3					105	62.3	1.68539	13	6.63	1.96078	8.07692	-43
1	8.33	13.76	0.8848	22	6.09	5.17	33.2	19	75	43.8444	49.5528	-23.6869	43.6305	-28.0398	87	44.8	11.2	84	50	1.25	21.5	50	58		3.89	1.41	1.22	1.92	4.74	6.27							118	57.8	2.04152	12.9	6.87	1.87773	9.14729	-34.67
1	8.42	15.1229	0.8046	21.5	5.86	5.19	33	19.9	71.4	42.366	52.6547	-21.2	44.2	-31.5667	88	44.1	12.6	80	50	1.15	20	54	46.5		5.35	0.55	1.23	3.32	4.73	8.61		8.68					123	56.1	2.19251	12.5	6.04	2.06954	9.84	-27.97
0	8.5	17.2644	1.0613	27	6.56	7.02	41	27.5	61.9	80.1408	75.5119	-23.245	38.9441	-22.5311	80	74.2	28.3	98	56	1.34	31	56.5	70.5		3.28	0.8	1.34	2.16	5.59	7.94		13.2					139	73.4	1.89373	13.4	7.3	1.83562	10.3731
1	8.5	17.0898	0.9863	28.6	5.57	4.33	41.8	27	65.3	56.5457	57.3311	-25.5687	53.0359	-37.7669	82	77.7	27	90	58	1.28	28	62.5	73		3.34	0.55	1.03	2.11	4.11	9.54		10.8					118	46.3	2.5486	14.7	4.68	3.14103	8.02721
1	8.5	14.0571	1.0095	25	5.71	4.63	39.6	26.1	63.7	53.9473	53.4397	-23.4837	44.9221	-30.2832	84	68.3	24.8	100	60	1.36	26	57	68.5		4.77	0.97	1.52	2.84	4.48	15.9		9.65					110	57.1	1.92644	13.6	4.78	2.84519	8.08824
1	8.58	15.0031	0.99138	21.6	4.99	4.99	38.2	23.9	68.1	48.4578	48.8791	-19.7667	39.2667	-26.9333	61	62.7	20	90	50	1.324	26.3	58	66.2		3.48	1.52	1.16	1.68	4.24	10.11		11.8					121	40.7	2.97297	14.3	4.39	3.2574	8.46154
0	8.75	15.9412	1.08924	24.9	5.97	6.41	35.9	24.2	61.9	56.6182	51.9795	-22.6	47.93	-34.51	70	54.1	20.6	102	60	1.39	30.8	62.5	71		2.28	1.79	0.75	1.49	7			9.26					126	45.8	2.75109	13.9	5.17	2.68859	9.06475
1	8.75	16.32	0.936	21	4.27	5.03	30	18.4	70.6	28.9017	30.8779	-22.48	48.23	-35.05	82	35.1	10.3	80	60	1.25	25.5	55	66.5		4.07	1.36	1.31	2.07	7.79	18.19		8.77					116	46.8	2.47863	12.6	5.78	2.17993	9.20635
1	8.83	16.563	1.06527	27.5	5.31	5.67	40.7	26.1	66	60.9047	57.173	-21.8	40.2333	-26.2333	69	72.9	24.8	90	60	1.357	30.5	60.3	70.3		3.49	3.49	1.26	2.08	4.9	6.82		10.1					101	52.4	1.92748	11	6.92	1.5896	9.18182
1	9	15.996	0.95204	26	4.53	6.65	34.8	22.3	66.5	47.1632	49.5391	-22.83	48.17	-34.69	68	50.2	16.8	88	60	1.27	25.8	55.4	65.6		3.74	3.74	1.03	0.39	5.09	7.68		8.29					107	46.8	2.28632	11.5	6.69	1.71898	9.30435
1	9.08	16.9597	1.0424	23	5.19	4.99	33.3	21.7	65.2	38.8497	37.2694	-20.8667	44.4333	-38.4333	66	45.1	15.7	90	58	1.33	30	58.3	67.6		2.91	2.91	1.08	1.71	5.29	6.14		8.87					112	40.1	2.79302	11.6	5.17	2.24371	9.65517
1	9.08	18.9036	1.1497	24.6	5.78	5.59	36.8	22	71.8	53.1254	46.2081	-18.2	41.8333	-31.9	93	57.4	16.2	102	60	1.38	36	67	73.1		4.37	4.37	1.55	2.56	5.79	8.97		10.7					105	57.4	1.82927	13.2	7.12	1.85393	7.95455
1	9.08	17.6056	1.1677	23.5	6.33	4.62	38.6	23.4	70.6	55.2078	47.2791	-16.47	35.3	-25.63	100	64.3	18.9	108	82	1.42	35.5	65.1	74.1		4.25	4.25	1.37	2.61	4.38	5.09		11.6					127	59.6	2.13087	14.8	5.89	2.51273	8.58108
1	9.17	13.9053	0.9409	21.4	3.93	4.62	31.9	22.6	52.8	29.0966	30.9242	-22.41	43.22	-29.02	101	40.6	19.3	100	60	1.3	23.5	54	61.4		3.32	3.32	1.27	1.63	5.33	5.98		9.26					118	49.7	2.37425	13.6	5.94	2.28956	8.67647
0	9.17	14.4381	0.88766	23.1	6.64	6.03	31.4	19.2	70.3	46.4452	52.3232	-23.44	50.02	-36.19	69	39.1	38.5	110	82	1.24	22.2	50.7	58.9									6.92					118	50.3	2.34592	14.1	5.83	2.41852	8.36879
0	9.33	15.8571	0.91893	23.4	5.55	5.09	36.8	24.2	64.1	48.9613	53.2808	-24.4333	46.5	-30.7333	66	57.4	20.6	100	78	1.243	24.5	54.4	62.1		3.98	3.98	1.29	2.43	5.05	6.04		11.2					128	62.9	2.03498	11.2	5.65	1.9823	11.4286
1	9.42	16.975	1.09423	25.7	6.05	5.29	39.4	24.2	69.5	59.7565	54.6105	-26	54.7333	-39.2333	69	67.5	20.6	92	66	1.373	32	58.2	73.5									10.6					136	55.5	2.45045	15.6	4.97	3.13883	8.71795
0	9.5	11.8153	0.92592	22.8	5.73	6.83	33.9	21.7	66.7	52.2715	56.4535	-21.1352	37.6515	-23.5088	78	47.1	15.7	92	62	1.33	20.9	53.5	63.7									9.26					115	70	1.64286	14	6.53	2.14395	8.21429
0	9.5	14.5971	0.8865	18.2	6.04	6.49	34.6	24.5	57.2	53.9627	60.8716	-20.4307	40.5861	-27.7873	79	49.5	21.2	90	58	1.236	22.3	52.3	60.5		3.92	3.92	1.07	2.45		13.05		10					77.1	46.3	1.66523	12.9	6.53	1.9755	5.97674
0	9.58	11.3054	0.92434	27	6	5	35	22	71.1	46.6842	50.5054	-21.5	41.29	-27.99	74	51	15	100	60	1.34	20.3	54.3	64.2		5.07	5.07	1.45	3.3	5.41	6.86		7.8					102	49.6	2.05645	12.6	6.97	1.80775	8.09524
1	9.58	16.3314	0.99338	24.9	7.04	5.61	36.4	25.9	56.4	59.6017	59.9989	-21.2623	40.6158	-26.958	80	55.9	24.4	90	62	1.3	27.6	60	67.4		3.21	3.21	0.98	1.74	3.97	10.42		8.87					94.1	54.8	1.71715	13.2	6.43	2.05288	7.12879
1	9.66	17.2034	1.11435	26.2	6.13	6	38.9	23.4	71.1	63.47	56.957	-23.2667	47.5667	-33.6667	82	65.5	18.9	100	60	1.385	33	63.5	74.1		3.49	0.59	1.26	2.08	4.9	6.82		10.4					128	64.2	1.99377	13	6.73	1.93165	9.84615
1	9.83	18.6107	1.1808	25.3	5.31	5.02	39.7	25.1	67.3	54.1313	45.8429	-15.0333	30.6667	-21.4333	89	68.8	22.5	112	78	1.41	37	66.8	75.7		3.98	0.57	1.29	2.43	5.05	6.04		11.2					103	51.2	2.01172	12.9	7.02	1.83761	7.9845
1	9.92	15.0542	1.11925	21.8	5.27	5.19	36	22.4	68.8	46.1132	41.2001	-18.4667	39.1333	-28.5	82	54.4	17	92	70	1.435	31	61.5	68.6		3.23	3.23	1.51	1.28	4.95	8.69		12					84.5	42.6	1.98357	12.5	4.29	2.91375	6.76
0	9.92	15.5955	1.06906	21.1	4.85	5.55	37.9	21.4	75.5	50.1972	46.9546	-18.74	41.27	-30.53	78	61.6	15.1	100	60	1.38	29.7	58.6	68.8		4.88	4.88	1.11	3.29	4.69	7.62		7.12					104	50.3	2.06759	12.5	5.27	2.37192	8.32
0	10	19.4258	1.32835	25.7	7.37	6.49	42.7	28.4	62.5	88.2569	66.441	-19.4842	38.8555	-26.6915	80	81.7	30.6	104	64	1.505	44	88	85.9		4.12	4.12	1.35	2.47	4.96	9.59							119	45.5	2.61538	12.5	5.65	2.21239	9.52
0	10.17	16.6764	1.08344	22.3	5.43	5.23	38.1	23.9	67.9	52.2082	48.1875	-23.7333	47.4333	-32.5667	88	62.3	20	96	62	1.37	31.3	60.4	70.3		4.12	4.12	1.32	2.25	4.89	10.99		10.1					96.3	55.5	1.73514	12.6	5.85	2.15385	7.64286
0	10.17	19.8137	1.30542	28	6	8	45	32	55.5	97.9759	75.0532	-16.06	34.54	-25.37	75	91	40	120	70	1.48	43.4	68.5	81		3.54	3.54	1.02	2.27	5	72.72		10.5					107	58.3	1.83533	12.7	5.38	2.36059	8.4252
0	10.33	16.7604	1.0735	23.8	6.22	6.04	40.7	24.7	70.2	69.6507	64.8819	-19.8165	39.1558	-26.7454	78	72.9	21.7	88	50	1.36	31	56.4	70.4		4.04	4.04	1.3	2.42	5.58	16.12		10.9					106	61.7	1.71799	11.9	6.14	1.93811	8.90756
1	10.42	12.5444	0.91146	19.7	4.43	4.13	32.3	17.9	77.1	29.7989	32.6935	-25.11	47.9	-31.89	99	41.9	9.58	104	60	1.3	21.2	49.9	60.6		3.56	3.56	1.27	1.96	5.34	12.55		11.2					108	67.5	1.6	12.6	6.8	1.85294	8.57143
1	10.43	18.3855	1.25885	28.7	5.38	5.1	40	24.5	69.7	55.8246	44.3457	-16.7667	36.6333	-27.2	77	70	21.2	88	58	1.475	40	75.8	78.5									8.48					115	72.8	1.57967	11.3	7.6	1.48684	10.177
0	10.5	18.4676	1.2808	25.6	5.73	5.33	45.3	26.8	71.8	74.5814	58.2303	-19.9	39.6333	-27.4	76	93.9	26.5	100	68	1.49	41	67.5	76.4									10.5					114	43.8	2.60274	15.3	6.82	2.2434	7.45098
1	10.5	16.5284	1.13143	21.6	4.66	4.95	36.4	21.5	72.6	42.4541	37.5226	-20.7667	39.4	-26.3	74	55.9	15.3	96	62	1.413	33	55.7	71									10.4					107	55.5	1.92793	11.6	7.31	1.58687	9.22414
0	10.5	19.8137	1.30542	26	7.56	9.84	38.2	26.8	57.7	98.4101	75.3858	-19.38	37.96	-25.66	73	62.7	26.5	112	76	1.48	43.4	75.6	81									9.46					107	54.7	1.95612	12.8	6.94	1.84438	8.35938
1	10.5	14.6627	1.1009	25.4	5.82	5.26	34	21.4	68.1	44.7785	40.6744	-20.9728	39.9516	-26.3538	75	47.1	15.1	110	62	1.428	29.9	56.5	72.1									6.82					92.5	52.4	1.76527	15.1	5.65	2.67257	6.12583
1	10.67	15.7437	1.10784	22.8	6.56	5.69	33.3	23.4	58.1	49.0898	44.3113	-21.33	41.3	-27.73	65	45.1	18.9	100	60	1.41	31.3	59.6	69									8.29					98.5	54.7	1.80073	14.6	6.65	2.19549	6.74658
0	10.83	17.3484	1.2363	22.8	5.35	5.35	41.2	26.8	64.7	60.3652	48.8273	-23.55	43.37	-27.9	81	75.1	26.5	100	60	1.48	38	65	79.3									9.07					113	67.4	1.67656	13.6	6.54	2.07951	8.30882
1	10.92	16.2567	1.09942	22.4	5.02	4.75	40.4	25.6	66.9	52.3136	47.5829	-23.0333	48.4	-34.7667	81	71.7	23.7	90	56	1.392	31.5	61	69.5									11.1					114	60.5	1.8843	12.7	6.63	1.91554	8.97638
1	11	19.2185	1.22244	26.2	7.34	6.97	37.8	23.3	69.4	74.5223	60.9619	-20.9333	44.0333	-31.6667	79	61.2	18.7	100	60	1.43	39.3	67.3	80.2									11.8					117	56.8	2.05986	13.5	6.82	1.97947	8.66667
1	11.08	18.6478	1.28592	28.6	6.28	6.19	45.4	25	76.4	86.3833	67.1763	-21.83	39.22	-24.98	87	94.4	22.3	104	76	1.49	41.4	73	81.1									15.4					118	57.5	2.05217	14.6	6.73	2.16939	8.08219
1	11.08	15.2675	1.14248	23.5	6.32	7.9	37.8	24.6	65	73.9134	64.6955	-27.97	53.28	-35.27	58	61.2	21.4	90	50	1.45	32.1	58.1	71.7									7.21					114	53.9	2.11503	13.6	6.98	1.94842	8.38235
0	11.1	11.7179	0.99611	20.7	6	5.22	37.6	22.9	70.4	54.2839	54.4959	-20.9992	38.6582	-24.9281	78	60.4	17.9	90	50	1.401	23	52.4	61.5									8.61					97.9	86.4	1.1331	10.4	7.69	1.35241	9.41346
0	11.42	14.8642	1.1784	25	4	5	36	22	70.4	38.4918	32.6645	-21.16	42.7	-29.69	78	54	16	90	60	1.49	33	56.5	69.6									14.5					105	65.8	1.59574	11.8	5.83	2.02401	8.89831
0	11.42	20.2462	1.1692	24.6	5.88	6.28	44.6	26.5	71.5	81.1698	69.4234	-17.9	39.4667	-29.3333	78	90.5	25.8	92	60	1.37	38	68.1	73.5									12.5					96.3	56.8	1.69542	11.7	6.4	1.82812	8.23077
0	11.42	18.132	1.4308	26.6	7.6	7.79	46	29.3	66.1	114.625	80.1128	-23.2	44.1667	-29.8667	76	97.3	33	100	66	1.61	47	66.5	81.9									9.46					141	64.8	2.17593	13.5	7.21	1.8724	10.4444
0	11.5	16.3113	1.16814	25.8	5.74	6.28	39.6	22.4	75.1	64.7612	55.4395	-20.9	44.5667	-32.2667	70	68.3	17	102	64	1.448	34.2	62.2	70.1									11.4					109	68.5	1.59124	12.4	7.31	1.69631	8.79032
1	11.5	20.9981	1.2773	28.3	7.92	8.14	43.5	25.3	73.1	109.938	86.0703	-15.0333	31.8	-22.9667	109	85.4	23	98	58	1.436	43.3	77.7	79.9									11.6					141	77.5	1.81935	12.5	9.65	1.29534	11.28
0	11.58	16.7347	1.12094	30.2	4.22	6.5	44.2	32.1	53.4	68.7407	61.3242	-23.15	46.27	-31.82	62	88.6	41.3	110	60	1.4	32.8	65.1	70									9.85					119	57.6	2.06597	14.7	6.87	2.13974	8.09524
0	11.67	18.5957	1.31092	21	8.82	6.38	36.7	23.8	65.4	76.7681	58.5605	-20.82	38.84	-25.39	79	57	19.7	120	66	1.51	42.4	72	82.3									8.77					118	56.4	2.0922	14.7	7.54	1.9496	8.02721
1	11.75	17.7458	1.2991	27.3	7.84	7.91	43.9	24.2	76.4	108.902	83.8291	-19.3333	35.8667	-23.1667	68	87.2	20.6	102	70	1.52	41	70.9	84.6									9.16					117	50	2.34	15.4	8.77	1.75599	7.5974
0	11.92	20.0992	1.17225	26.8	7.24	7.15	38.5	21.4	76.4	77.4433	66.0638	-17.9667	42.1667	-33.0333	66	63.9	15.1	108	70	1.375	38	73.2	79.8									10.5					101	57	1.77193	8.76	6.62	1.32326	11.5297
0	12	18.4897	1.32775	32.8	6.7	6.64	44	27.8	66.9	88.7077	66.8105	-20.9333	40.9	-27.6667	74	87.7	29	112	60	1.525	43	73	82									11.7					125	51.2	2.44141	14.3	5.85	2.44444	8.74126
1	12	19.9792	1.407	27.6	6.64	6.3	38.8	24.5	67.4	68.5116	48.6934	-16.1333	32.8667	-22.9333	72	65.1	21.2	98	60	1.55	48	76.8	85.4									11.3					108	46.9	2.30277	13.5	4.87	2.77207	8
1	12.08	15.8025	1.03924	20.6	5.17	5.01	39.7	23.6	71.9	53.197	51.1883	-19.6	36.6333	-23.9333	84	68.8	19.3	94	66	1.35	28.8	58	70.9									12					101	59.2	1.70608	13.3	5.46	2.4359	7.59398
0	12.08	15.013	1.11236	25.5	7.3	6.04	37.8	23.7	68.1	68.0695	61.1938	-19.75	41.8	-30.12	98	68.1	37.3	106	60	1.43	30.7	60.6	68									9.75					107	60.5	1.7686	14.8	6.18	2.39482	7.22973
0	12.25	19.3821	1.4442	24.9	6.68	6.66	44.9	27.7	68.7	91.9422	63.6631	-21.0667	44.7333	-32.4667	79	92	28.8	108	80	1.59	49	68.3	81.6									14.7					114	79	1.44304	10.7	5.26	2.03422	10.6542
1	12.25	20.4687	1.49382	28.2	6.19	6.16	45.1	29	65.3	84.3723	56.4809	-19.4	41.9	-30.7333	48	92.9	32.2	108	80	1.6	52.4	70.4	86									12.3					101	29	3.48276	11.2	5.56	2.01439	9.01786
0	12.25	19.5404	1.44932	23.6	7.66	7.14	42.3	24.6	73.2	94.344	65.0953	-19.83	39.42	-27.01	98	79.9	21.4	120	62	1.59	49.4	72.4	86.2									14.6					112	65.9	1.69954	12.8	5.94	2.15488	8.75
0	12.33	18.1742	1.39702	30.2	8.35	7.94	42.3	29.1	59.3	106.789	76.4404	-19.6521	37.9637	-25.439	78	79.9	32.5	110	72	1.584	45.6	65	81.4									10.6					127	53.2	2.38722	11.7	69.2	0.169075	10.8547
1	12.42	14.9915	1.30212	27.2	7.32	8.47	35.5	20.4	74.5	76.4686	58.7262	-18.82	38.62	-27.19	69	52.6	13.4	120	64	1.59	37.9	59.4	80.7									8.09					117	67.3	1.73848	12	5.8	2.06897	9.75
1	12.75	20.3125	1.4887	25.3	6.98	6.33	42.3	23.4	76.3	82.532	55.439	-18.2667	35.0333	-23.5667	94	79.9	18.9	90	58	1.6	52	79.4	9.5									10.3					120	72.8	1.64835	13.9	5.46	2.54579	8.63309
1	12.83	20.6969	1.16005	25.4	5.45	5.44	37.1	23.9	65.8	51.1038	44.0531	-24.2667	45.4	-30.1333	85	58.5	20	94	64	1.355	38	74	78.1									13.1					101	63.5	1.59055	11.3	7.21	1.56727	8.93805
1	12.83	17.9204	1.3305	20.3	6.68	7.72	38.4	23.9	68.5	77.1708	58.0014	-22.31	47.25	-34.27	94	63.5	20	102	70	1.54	42.5	68.8	82.7									9.65					106	67.2	1.57738	11.8	8.6	1.37209	8.98305
0	12.83	20.5743	1.50455	30.5	7.43	7.79	51	32.1	66.7	135.476	90.0445	-19.9	43.8667	-32.5	73	124	41.3	118	78	1.605	53	70.5	86.5									16.8					106	49.7	2.1328	12	9.75	1.23077	8.83333
0	12.83	16.642	1.3171	23	7.32	7.25	40.7	24.2	71.7	86.5379	65.7034	-18.246	37.0936	-25.9239	72	72.9	20.6	102	78	1.56	40.5	64	81														118	85	1.38824	15.3	5.46	2.8022	7.71242
0	13.25	16.1011	1.25046	28.6	6.45	6.44	38.3	25	64.7	66.6588	53.3074	-22.6	42.5	-27.5667	80	63.1	22.3	88	50	1.52	37.2	61.3	74.5									11.7					115	47.5	2.42105	14.4	5.75	2.50435	7.98611
0	13.25	19.5463	1.6512	23.1	8.29	9.3	38.6	21.2	77	101.595	61.5282	-21.09	44.84	-32.64	97	64.3	14.8	140	60	1.73	58.5	75.3	92.5									13.9					113	45.8	2.46725	13.5	4.9	2.7551	8.37037
1	13.33	19.7778	1.3317	27.6	7.21	7.63	35.9	22.3	68.9	71.6723	53.8201	-21.26	42.31	-29	58	54.1	16.8	116	74	1.5	44.5	70.7	81.3									8.97					112	51.9	2.158	14.4	5.2	2.76923	7.77778
1	13.33	18.0316	1.5372	28.5	5.79	6.9	48.7	30.6	66.9	100.093	65.1139	-19.6748	40.2176	-28.1584	65	111	36.7	108	60	1.69	51.5	68	93.6									9.55					111	47.8	2.32218	13.7	5.17	2.6499	8.10219
0	13.42	19.4917	1.64175	29	6.5	6.7	38.8	26.6	60.1	70.2576	42.7943	-17.5837	32.18	-20.883	70	65.1	26	104	62	1.725	58	65	88														105	53	1.98113	14.4	6.24	2.30769	7.29167
0	13.5	21.3505	1.72032	27.2	7.08	8.59	44.2	30.2	59.8	109.466	63.6314	-15.96	31.42	-21.32	69	88.6	35.6	100	70	1.73	63.9	79.6	98.3									11.2					108	54.3	1.98895	13.9	5.82	2.38832	7.76978
0	13.5	19.6758	0.99445	22.8	5.48	5.19	32	20.2	68	38.4247	38.6391	-20.5667	42.2667	-29.7667	83	41	13.1	110	68	1.243	30.4	66.5	66									9.07					114	47.5	2.4	12.2	6.14	1.98697	9.34426
0	13.5	19.5595	1.40798	34.4	7.25	7.02	44.7	27.8	68.1	99.1637	70.4298	-21.5667	44.5333	-31.7	66	91	29	110	68	1.56	47.6	74.1	81.2									11.2					98.1	52.4	1.87214	12.2	7.12	1.71348	8.04098
0	13.5	17.8145	1.4744	21.7	6.35	5.62	46.2	28.9	67.5	84.8765	57.5668	-15.7667	33.8333	-24.5667	68	98.3	31.9	112	80	1.65	48.5	68.7	75.7									9.07					109	54.9	1.98543	14	5.26	2.6616	7.78571
1	13.5	16.4024	1.28442	25	6	8	43	26	71	90.4756	70.4408	-22.23	44.41	-30.59	58	84	24	110	60	1.54	38.9	62.1	79.2									9.75					115	62.3	1.84591	12.3	4.93	2.49493	9.34959
1	13.58	16.5326	1.18265	24.6	5.07	5.03	40.5	23	74.9	54.6456	46.2061	-19.5667	41.4333	-30.0333	75	72.1	18.1	90	60	1.455	35	65.5	74.4									9.16					96.3	43.8	2.19863	12	5.85	2.05128	8.025
0	13.58	17.1849	1.41258	30.9	5.8	4.99	39.7	23.4	72.5	57.0316	40.3741	-22.35	45.25	-31.55	60	68.8	18.9	100	68	1.62	45.1	67.5	86.7									10					102	53.4	1.91011	11.4	5.26	2.1673	8.94737
0	13.58	17.7857	1.50757	25.3	7.92	8.66	40.7	29.4	54.3	102.428	67.9422	-16.0015	29.7801	-19.5717	76	72.9	3.3	108	78	1.675	49.9	61	85									10.8					94.4	64.2	1.4704	11.6	6.82	1.70088	8.13793
1	13.67	19.5227	1.37914	27.2	5.57	7.35	36.7	21.6	72.8	62.1027	45.03	-18.42	36.69	-25.17	71	57	15.5	100	70	1.54	46.3	67.7	86.1									12.3					112	62.8	1.78344	12.9	6.32	2.04114	8.68217
0	13.75	17.3438	1.30008	26.8	5.93	6.5	41.3	23.4	74.8	72.6993	55.9191	-24.86	52.43	-37.64	66	75.1	18.9	120	70	1.53	40.6	64.1	77.1									7.6					109	59.8	1.82274	13.9	6.93	2.00577	7.84173
0	13.75	19.3564	1.61468	28.3	10.2	9.11	47.3	29.9	66.6	161.232	99.8538	-21.93	40.7	-26.36	71	104	34.7	100	66	1.71	56.6	71.5	82									8.19					118	65.9	1.79059	14	5.98	2.34114	8.42857
0	13.83	17.5064	1.518	27.5	6.77	6.54	46.7	28.6	69.2	98.3244	64.7723	-18	40.8	-31.1667	68	101	31.1	102	64	1.69	50	66.5	84.6									14.4					102	53.7	1.89944	13.5	7.31	1.84679	7.55556
0	13.83	15.9386	1.27034	32	6	7	39	26	63	69.5313	54.7344	-25.53	46.61	-29.69	91	67	25	100	60	1.54	37.8	65.6	72									12.3					98.4	45.8	2.14847	11.1	6.43	1.72628	8.86486
0	13.92	14.9475	1.15724	21	3.38	6.73	34	23.1	61.4	39.9634	34.5333	-22.01	44.71	-31.22	58	47.4	18.3	90	60	1.47	32.3	57.8	68.9									7.99					90.7	43.9	2.06606	10.8	6.48	1.66667	8.39815
1	14	21.542	1.65014	33	8	8	44	25	74	111.565	67.6097	-20.88	37.08	-22.91	74	87	22	94	64	1.68	60.8	75.2	92.5									10.4					106	54.8	1.93431	12.9	5.98	2.15719	8.21705
0	14	17.8912	1.36928	21.9	6.05	7.56	38.2	26.8	57.7	71.1144	51.9356	-15.01	33.26	-24.89	75	62.7	26.5	118	80	1.57	44.1	72.5	82.5									8.77					105	60.3	1.74129	14.8	7.16	2.06704	7.09459
0	14	18.1217	1.44269	31.4	6.62	6.71	48.7	29.6	69.5	106.176	73.5962	-20.2968	42.232	-30.0837	78	111	33.9	90	50	1.619	47.5	74.8	84.5									11.2					84.8	44	1.92727	14.7	4.58	3.20961	5.76871
1	14.05	16.6064	1.30582	26	7	6	41.2	27.2	63.4	76.5241	58.6023	-20.4	43.4667	-31.6	66	75.1	27.5	86	60	1.552	40	59.5	85									9.46					101	55	1.83636	11.2	6.1	1.83607	9.01786
0	14.08	17.6005	1.4805	23.2	6.62	6.44	44.3	28.6	65.1	87.4684	59.0803	-15.6667	35.8667	-28.7	81	89.1	31.1	103	65	1.66	48.5	66.7	83.5									12.1					102	51.8	1.96911	13	7.7	1.68831	7.84615
1	14.08	18.378	1.38464	26	7.57	6.23	41.5	23.4	75.3	83.5234	60.3214	-21.35	40.94	-27.16	87	76.4	18.9	120	70	1.57	45.3	67.6	86.5									15.3					107	55.3	1.9349	13.8	6.83	2.0205	7.75362
0	14.17	20.6869	1.67966	30	9	9	46	30	71.9	140.236	83.4905	-18.17	36.28	-24.95	80	98	30	110	60	1.72	61.2	76	92									11.2					96.4	46.8	2.05983	12.9	5.92	2.17905	7.47287
1	14.17	21.2191	1.2887	23.2	6.17	6.56	36.1	16.6	73.6	59.2326	45.9631	-20.23	38.86	-25.86	83	57.8	7.94	98	60	1.44	44	67.7	83									10					98.3	49.2	1.99797	12.4	5.93	2.09106	7.92742
0	14.25	21.0019	1.55564	29	6	8	44	30	59.4	94.1866	60.5452	-17.55	36.6	-26.04	68	85	35	110	60	1.63	55.8	77.3	91.2									9.75					104	53.4	1.94757	13.4	6.35	2.11024	7.76119
0	14.33	22.1785	1.80006	26.7	7.1	7.14	48.7	31.5	64.5	115.045	63.9117	-15.9	35.5667	-26.7333	61	111	39.4	114	68	1.76	68.7	81.6	93.7									10.2					86.1	35.1	2.45299	10.3	6.82	1.51026	8.35922
0	14.42	14.7613	1.48816	27	7.17	6.59	47	30.8	63.4	103.57	69.5961	-19.9638	34.9063	-21.1736	70	102	37.3	100	70	1.746	45	62.8	83									11.6					91.8	44.9	2.04454	12.4	5.75	2.15652	7.40323
1	14.58	15.9845	1.29662	25.2	5.8	7.79	39.7	21.9	76.7	75.8541	58.5014	-26.93	49.23	-31.33	72	68.8	16	110	60	1.56	38.9	63.8	81									7.8					95.3	54.3	1.75506	10.4	4.53	2.29581	9.16346
1	14.75	20.2562	1.37334	25.5	5.15	5.22	45	27.2	70.2	68.3371	49.7598	-19.97	41.08	-28.89	78	92.4	27.5	106	62	1.52	46.8	76.4	84.5									13.9					103	56.3	1.82948	11.5	5.48	2.09854	8.95652
0	14.92	18.2157	1.37952	21	6.19	6.91	37.8	21.6	74.7	66.5102	48.2125	-20.31	41.18	-28.62	81	61.2	15.5	110	80	1.57	44.9	66.7	82.6									8.87					105	59.2	1.77365	10.3	5.32	1.93609	10.1942
1	15	20.8209	1.5643	24	6.38	5.57	40.1	27.2	60.9	65.7393	42.0247	-16.1543	30.4006	-19.8506	79	70.4	27.5	133	88	1.64	56	69	89									9.26					107	68.6	1.55977	16	7.21	2.21914	6.6875
1	15	20.1563	1.19481	25	6.3	6.5	42.5	25	73	79.2896	66.3617	-18.7536	38.2346	-27.1201	76	82.6	22.3	118	62	1.391	39	66	77														105	72	1.45833	11.4	9.36	1.21795	9.21053
0	15.42	20.5362	1.78124	30.5	6.73	7.12	44.2	27.2	69	93.6733	52.5888	-22.15	43.63	-29.67	71	88.6	27.5	140	90	1.79	65.8	80	92.5									8.29					97.3	43.8	2.22146	10.5	6.33	1.65877	9.26667
1	15.5	22.8906	1.57318	29	8.71	8.7	42	25	71.6	115.193	73.2228	-20.48	44.72	-32.9	70	78.6	22.3	120	60	1.6	58.6	78.3	88.2									10.5					89.3	45.3	1.9713	10.3	6.41	1.60686	8.6699
1	15.5	17.5433	1.53306	22.6	7.12	6.98	39.6	27.8	57.5	79.1599	51.6353	-17.314	32.7388	-21.4741	73	68.3	29	110	86	1.7	50.7	64	86														87.3	46.2	1.88961	11.2	6.32	1.77215	7.79464
0	15.58	18.8112	1.62304	26.3	7.22	7.15	41.1	26.6	65.2	86.4625	53.2719	-20.4333	42.7	-30.4	64	74.7	26	108	68	1.73	56.3	67.7	82.9									9.94					84.5	46.3	1.82505	11.2	5.56	2.01439	7.54464
0	15.58	20.5882	1.6457	26.8	9.13	8.23	45.4	30.8	60.5	130.81	79.4858	-17.5415	31.547	-19.8008	76	94.4	37.1	126	73	1.7	59.5	81.5	84.3									10.3					91	65.6	1.3872	10.2	7.31	1.39535	8.92157
0	15.67	20.6207	1.61686	27.4	8.81	9.18	44.2	29.5	62.1	131.037	81.0443	-22.31	44.14	-30.2	91	88.6	33.6	100	80	1.68	58.2	80	87									11					93.4	65.3	1.43032	11.3	6.93	1.63059	8.26549
1	15.67	22.1118	1.51746	33.1	7.71	7.43	43.5	29.1	61.9	101.917	67.1628	-19.52	38.41	-26.21	64	85.4	32.5	110	80	1.58	55.2	74.5	92									10.2					97.2	67.3	1.44428	12.3	6.94	1.77233	7.90244
1	15.67	19.1051	1.38012	29.8	6.05	8.06	41.2	25.7	68.2	84.8308	61.4663	-24.48	50.67	-35.85	62	75.1	23.9	112	72	1.55	45.9	62.3	86.3									9.65					92.3	65.3	1.41348	10.3	6.33	1.62717	8.96117
0	15.67	16.8336	1.42045	31.4	6.98	5.56	47.6	26.9	74.5	94.6934	66.6644	-20.6425	40.2872	-27.3271	70	105	26.8	104	60	1.635	45	67.5	83.5									8.87					94.9	54.3	1.7477	12.9	5.85	2.20513	7.35659
0	15.75	17.3257	1.49782	31.9	6.73	7.85	40.5	25.3	68	85.8854	57.3403	-26	48.61	-31.52	78	72.1	23	106	66	1.68	48.9	64.4	81.8									12.6					93.2	49.3	1.89047	10.2	5.44	1.875	9.13725
0	15.75	19.3686	1.63413	32.8	9.06	7.27	41.6	28	61.5	104.154	63.7365	-18.494	31.9272	-19.1645	75	76.9	29.6	100	64	1.723	57.5	67.2	91.6									7.99					76	39.5	1.92405	12.5	6.73	1.85736	6.08
1	15.9	17.7132	1.42361	28.8	5.87	6.47	45.4	30.8	60.5	85.2991	59.9175	-16.6059	33.3544	-23.3254	70	94.4	37.3	104	84	1.615	46.2	64	83									11.4					106	51.7	2.05029	15	5.56	2.69784	7.06667
1	15.92	20.0474	1.6704	26	6.38	5.22	38.6	26.1	61.4	59.2436	35.4667	-22.79	48.71	-35.29	71	64.3	24.8	90	60	1.73	60	74.2	98.7									8.38					102	67.3	1.5156	13.9	7.93	1.75284	7.33813
0	16	21.8787	1.3204	30.2	6.86	6.61	44.7	27.8	68.1	92.3137	69.9134	-17.0333	37.3333	-27.5333	63	91	29	116	70	1.45	46	76.5	82.6									11.3					131	54.3	2.41252	15.3	5.46	2.8022	8.56209
0	17	16.1071	1.39174	22.4	7.06	6.97	40.1	23.2	67.6	80.3742	57.7508	-19.4706	33.1153	-19.6148	69	70.4	22.8	118	78	1.632	42.9	65.7	76.5									12.8					95.6	67.1	1.42474	10.6	7.6	1.39474	9.01887
0	17	21.2585	1.6399	29	6.65	6.56	52.9	34.8	62.8	121.967	74.3744	-18.1744	35.1148	-23.4473	74	135	50	110	70	1.68	60	72	80									11.8					85.6	48.6	1.76132	12.6	9.55	1.31937	6.79365
1	17.17	20.5499	1.6143	30.6	7.2	7.14	44.8	28.7	65.7	100.163	62.0473	-18.4647	40.8789	-30.9497	73	91.5	31.4	112	78	1.68	58	72	101									11.7					100	63.2	1.58228	14.3	6.14	2.32899	6.99301
1	17.5	16.7242	1.31966	24.7	6.38	5.59	36.8	24.7	62.6	56.6438	42.9231	-18.4924	37.3609	-25.9911	74	57.4	21.7	100	70	1.56	40.7	58.5	85									9.26					134	47.5	2.82105	13.6	5.75	2.36522	9.85294
1	17.5	15.2353	1.4223	22.9	7.49	7.13	43.6	29.2	61.3	97.8826	68.8199	-17.5523	33.8694	-22.6857	70	85.5	33	106	68	1.68	43	67.8	81.2									11.6					110	64	1.71875	12.1	7.41	1.63293	9.09091
1	17.75	20.6297	1.4701	29.5	7.56	6.69	43.3	27.8	65.6	93.6384	63.6953	-19.9706	38.8522	-26.1092	71	84.4	29	116	66	1.58	51.5	71.5	88									7.8					97.2	53.2	1.82707	13.2	6.43	2.05288	7.36364
0	17.83	19.2892	1.65602	27.3	7.09	7.39	50.2	30.2	70.1	123.926	74.8335	-19.7001	35.5865	-22.3325	75	119	35.6	100	60	1.74	58.4	67	88									8.29					89	39	2.28205	13.9	8.3	1.6747	6.40288
0	17	22.4913	1.7161	28.7	7.6	6.55	51.5	33.9	62.9	126.139	73.5035	-16.802	38.1396	-28.9535	74	127	47	124	80	1.7	65	75.6	87.6									7.51					99.5	61.7	1.61264	14	8.97	1.56076	7.10714
1	17.33	19.5842	1.44371	25.6	6.38	6.82	44.8	32.4	53.9	90.4015	62.6175	-18.7562	37.3933	-26.1674	72	91.5	42.2	110	80	1.585	49.2	70.5	86									9.55					75.6	58.6	1.2901	11.8	58	0.203448	6.40678
0	17.42	19.4094	1.7954	31	9.68	8.78	48.2	25.3	79.7	156.861	87.3683	-19.6983	42.2456	-30.7335	72	109	22.1	114	64	1.83	65	60.5	95									15.2					92.5	57.8	1.60035	16.9	7.21	2.34397	5.47337
1	17.58	20.4591	1.56656	26.6	8.16	7.47	44.9	30.2	61.3	112.102	71.5594	-17.1205	35.2171	-24.9321	69	92	35.6	104	64	1.65	55.7	73.5	93.1									11					64.2	40.7	1.5774	14.2	6.53	2.17458	4.52113
1	17.75	16.2278	1.3168	23	5.5	4.66	40.3	25.7	66.5	54.5368	41.4162	-17.3513	37.8979	-28.0864	78	71.3	23.9	90	60	1.57	40	58	81									9.36					94.1	57.8	1.62803	14	3.6	3.88889	6.72143
1	17.75	18.75	1.4375	25.1	6.89	7.15	46.5	31.3	61.1	104.173	72.4681	-18.2416	40.3466	-29.9115	68	99.8	38.8	95	60	1.6	48	82	95									14.9					90.7	49.4	1.83603	12.8	5.07	2.52465	7.08594
1	17.75	23.3067	1.6978	32.3	8.6	7.7	41.1	21.6	65.2	101.807	59.9638	-18.4119	39.9773	-29.2998	81	74.7	26	110	78	1.67	65	80.5	103.5									11.1					133	60.9	2.18391	13.5	7.4	1.82432	9.85185
0	17.83	21.988	1.68184	34.9	9.53	8.73	50.7	32.7	64.6	168.586	100.239	-19.3843	35.8083	-23.4101	75	122	43.2	114	78	1.69	62.8	74.5	90									10.1					121	71.7	1.68759	14.7	7.41	1.98381	8.23129
1	18	22.8571	1.8106	28.7	8.77	7.47	51.5	33.9	62.9	149.346	82.4843	-17.1683	35.1838	-24.7113	74	127	47.1	120	70	1.75	70	82	94									11.2					103	58.3	1.76672	11.7	7.41	1.57895	8.80342
1	18	18.0662	1.4558	24.5	5.7	6.2	46.3	29.9	64.9	84.6166	58.1238	-18.3811	45.368	-36.0312	72	98.8	34.7	92	56	1.63	48	87	59									8					106	52	2.03846	13.2	5.5	2.4	8.0303

## Sheet: S1 Table Obese
		S1 Table Obese group data
Gender	Age	BMI	BSA	LA	IVSD	LVPWD	LVEDD	LVESD	LVEF	LVM	LVMI	GLS	GRS	GCS	HR	LVEDV	LVESV	SBP	DBP	Height	Weight	WC	HC	Subcutaneousfat	Totalcholesterol	TG	HDLcholesterol	LDLcholesterol	Fastingglucose	Homocysteine	CRP	FMD	IMT	carotidarteryenddiastolicdimension	carotidarteryendsystolicdimension	CAC	E	A	E/A	e’	a’	e’/ a’	E/e’	GS
0	9.75	23.37	1.4655	33	6	8	36	22	71.3	83.85	57.216	-19.2	42.49	-31.87	60	54	16	110	80	1.52	54	87	91.5	9.2	4.37	1.27	1.69	2.23	5.07	8.14	0.2	18.7	0.5	4.9	5.7	0.544218								-39.6427
0	10	26.52	1.39298	28	7.89	6.65	40.8	23.4	74.3	71.74	51.5011	-15.76	33.19	-23.92	90	73.4	18.9	120	60	1.42	53.1	89.9	87.6	13.1	0.89	1.77	2.06	2.25	4.74	8.62	0.6	12	0.33	5.4	6.3	0.32								-33.1965
0	11.58	23.81	1.2838	28.9	7.63	6.74	36.7	22.3	70.5	48.84	38.0433	-21.34	38.91	-25.2	69	57	16.8	108	60	1.39	46	83.1	86.1	10.4	4.71	1.73	1.61	2.57	3.36	6.74	1.6	7.31	0.5	6.04	6.95	0.06								-34.9048
0	7.92	21.93	1.1512	24.9	9.63	6.48	37.4	26	62.6	51.09	44.3798	-21.86	42.19	-28.47	78	59.6	24.8	100	64	1.33	38.5	80.5	76.6	9.89	4.29	1.08	1.34	2.41	5.33	16.02	0.4	7.6	0.38	5.17	5.6	0.08								-36.5637
0	9.75	24.97	1.29306	31.9	9.63	7.43	42.7	30.6	55.1	61.29	47.3992	-19.32	35.95	-23.67	69	81.7	36.7	120	70	1.38	47.2	81	85.4	10.6	5.17	0.75	1.92	2.85	4.58	8.67	1.4	11	0.33	5.32	6.02	0.11								-33.9669
0	9.92	24.94	1.3722	33.2	8.28	6.44	46.1	28	69.7	66.68	48.5935	-16.33	31.2	-21.01	88	97.8	29.6	110	70	1.43	51	87.9	91.2	12.3	4.44	1.67	1.66	2.15	4.28	8.98	2	12.6	0.33	6.21	5	0.14								-28.9892
0	9.58	24.19	1.2527	24.3	8.28	9.3	33.3	18.5	76.9	63.84	50.9619	-18.9	33.94	-21.16	105	45.1	10.4	114	68	1.36	45	83.6	83.3	12.4	4.92	1.79	1.29	2.81	5.23	9.01	0.9	7.9	0.25	5.27	6.08	0.18								-28.6896
0	11	26.58	1.52242	24.8	8.44	6.74	38.9	22.7	75.6	63.13	41.4669	-12.99	26.82	-19.38	78	65.5	17.5	120	60	1.5	59.4	92	96.5	12.1	4.65	1.2	1.4	2.6	4.66	11.55	0.2	7.02	0.33	4.71	5.16	0.23								-27.5799
0	10	23.1	1.2521	27.3	6.91	7.77	39.7	26.8	61.5	34.71	27.7214	-14.36	31.58	-23.41	79	68.8	26.5	92	70	1.38	44	78	83.7	9.22	3.14	0.84	1.34	1.53	5.51	9.93	0.1	8.87	0.45	5.21	6	0.27								-30.0536
0	8.83	25.9	1.36256	27.8	5.25	5.11	49	29.9	69.6	59.94	43.9907	-11.51	25.49	-19.67	75	114	34.7	118	78	1.41	51.2	82.3	83.8	10.9	2.92	0.87	0.67	1.41	4.51	6.38	0.2	11.3	0.42	6.32	7.23	0.04								-26.1196
1	6.83	20.7	1.11054	24.9	5.85	6.28	36.3	19.7	78	42.61	38.3687	-17.77	29.26	-16.64	91	55.5	12.2	102	74	1.32	35.8	73.1	74.5	8.08	3.9	0.59	1.74	2.06	5.39	11.93	0.1	8.38	0.38	4.55	5.37	0.17								-28.2102
1	12.92	28.42	1.57746	29	8.28	8.2	39.7	27	64	77.16	48.9141	-15.73	31.92	-22.34	69	64	34.3	120	70	1.5	63.7	83	96.6	12.8	3.51	1.39	1.44	1.54	5.34	5.72	0.1	7.7	0.38	5.15	6.04	0.24								-29.8764
1	9.33	21.06	1.14706	24	5.5	6.25	37.4	23.8	66.9	83.73	72.9953	-16.7	30.09	-18.85	80	59.6	19.7	118	82	1.34	37.7	74.2	78.1	7.81	4.87	2.54	1.56	2.43	5.62	11.2	0.05	7.12	0.46	4.25	5.02	0.17								-22.6404
1	15.25	28.9	1.9718	33	8	10	45	26.8	71.3	131.04	66.457	-17.41	35.21	-25.05	82	96.3	42.5	130	90	1.71	84.5	94.1	103	12.9	4.45	1.4	1.32	2.23	4.91	5.97	2.6	6.92	0.37	5.89	6.66	0.24								-29.0863
1	9.58	21.59	1.36528	31.5	8.72	7.78	38.6	23.1	71.5	70	51.2715	-19.35	30.68	-16.82	88	64.3	18.3	106	70	1.49	47.6	83.2	86.7	10.6	4.08	0.9	1.4	2.08	5.04	9.9	8.3	7.41	0.29	5.07	5.94	0.13								-28.3488
1	11.17	29.14	1.75396	29.4	7.74	7.21	45.8	29.1	66.3	93.66	53.3992	-15.85	24.06	-12.9	86	96.3	32.5	120	60	1.59	73.2	97.5	98	18.1	3.88	1.04	1.45	2.01	4.09	16.18	4.6	11.7	0.38	6.29	7.16	0.14								-19.3528
1	8.58	24.15	1.2588	29	6	6	42	26.1	68.4	93.05	73.9196	-16.96	27.72	-15.68	62	78.6	24.8	120	60	1.37	45	86.4	85.6	9.81	3.55	1.23	0.71	2.25	4.7	10.71	2.7	8.77	0.2	4.91	5.9	0.28								-21.1537
1	6.58	24.78	1.1777	29.2	6.27	8.36	39.3	23.8	70.6	101.2	85.9302	-20.55	39.4	-26.42	87	67.1	19.7	120	70	1.3	42	82.3	82.5	9.97	4.74	0.83	1.65	2.39	4.85	4.04	2.5	9.55	0.25	5.37	6.24	0.11								-29.1508
1	13.25	30.59	1.7334	31.6	8.78	8.36	46.1	26.5	73.6	108.31	62.4841	-23.97	45.96	-30.63	95	97.8	35.6	118	82	1.55	73.5	94.7	102.2	14.6	3.24	0.57	1.35	1.34	5.02	11.4	1	12.5	0.33	6.06	6.56	0.14								-34.77
1	8	23.12	1.19186	23.9	4.42	5.69	38.2	23.1	70.8	93.14	78.1468	-21.16	49.57	-38.51	79	62.7	18.3	118	90	1.34	41.2	78	80	11	4.73	1.38	1.56	2.4	5.28	12.67	3.2	10.8	0.39	5.17	6.59	0.09								-45.3006
1	12.25	26.72	1.92256	32	5.69	6.74	49.2	32.1	63.8	61.26	31.8638	-16.46	43.02	-35.67	61	114	41.3	120	84	1.73	79.7	90.2	101.3	8.64	3.96	1.78	1.08	1.96	5.46	11.84	10.7	9.07	0.33	5.14	6.06	0.18								-40.1769
1	6.5	23.66	1.01814	25.8	5.34	5.87	37.8	26.1	59.5	57.73	56.7014	-19.18	43.44	-32.75	89	61.2	24.8	104	70	1.2	34.3	75.3	78.4	11.5	4.73	0.79	1.09	1.28	5.42	12.8	11.35	10.3	0.22	4.74	5.52	0.1								-37.6022
1	10.92	21.12	1.2698	25	7.34	5.83	39.3	25.3	65.7	78.17	61.5609	-23.31	45.56	-31.19	81	67.1	23	120	60	1.43	43	78.2	82.3	8.31								10.5	0.25	5.5	6.46	0.15								-36.8548
0	16.17	29.59	1.81224	37.6	7.27	8.36	52.9	36.7	57.8	173.55	95.7655	-16.65	33.7	-23.64	69	135	57	130	82	1.61	76.8	91.8	111.2	14.5								9.94	0.32	5.38	5.91	0.21								-26.4104
0	11.5	24.59	1.45104	30.51	8.53	9.13	38.18	24.3	66.82	140.49	96.8202	-18.42	33.63	-21.52	93	62.65	20.78	120	80	1.49	54.3	82.3	88.3	11								11.2	0.5	5.1	5.5	0.08								-23.432
1	9.92	21.38	1.20858	22.8	5.29	6.43	37.4	20.4	77.5	100.89	83.4781	-20.58	42.36	-29.98	83	59.6	13.4	114	60	1.38	40.6	77.5	80.4	10.6								7.9	0.32	5.49	6.03	0.19								-35.4299
1	11.67	23.62	1.62378	25.4	8.06	9.06	44.6	23.4	79.1	167.54	103.179	-13.23	27.49	-19.54	92	90.5	18.9	142	90	1.62	61.6	82.5	89.8	1.01								7.12	0.37	4.82	5.57	0.17								-23.3412
0	8.5	20.62	1.232	22.6	5.19	6.25	46.1	26.1	74.6	86.73	70.3977	-15.98	31.92	-22.1	111	97.8	43.4	124	74	1.41	41	80.4	82	9.05								7.6	0.42	4.9	5.65	0.08								-24.9335
1	15.08	26.93	1.7691	30.6	11	9.96	42.3	26.8	66.8	122.32	69.1425	-20.5	43.09	-31.37	77	53.4	26.5	108	72	1.64	72	92.5	100.9	8.94								9.1	0.33	6.2	6.66	0.1								-36.3926
1	11.33	24.58	1.62438	31.8	10.5	9.98	42	26.8	66.3	130.99	80.64	-13.41	26.24	-18.03	98	78.6	26.5	90	60	1.6	62.6	91.2	91	12.1								11.3	0.29	6.3	7.04	0.05								-23.4475
0	8.75	21.39	1.33132	19.7	8.2	8.14	44.6	26.5	71.5	113.02	84.8932	-20.23	42.1	-29.96	73	90.5	25.8	118	62	1.47	45.9	83	86	10.3								12.2	0.42	5.43	5.89	0.15								-31.9973
0	9.08	21.9	1.2326	20.8	6.96	7.12	34.8	21.2	70.5	84.51	68.5624	-21.85	47.55	-35.15	88	50.2	14.8	110	64	1.39	42	77	81.8	1.12								11.1	0.42	5.24	5.87	0.24								-38.054
0	15.58	29.25	1.53258	34.2	7.48	8.85	45.8	25.3	76.1	77.39	50.4965	-18.41	43.49	-33.69	65	96.3	23	110	82	1.46	62.1	81	99.1	10.4								10.1	0.25	4.87	5.09	0.22								-38.8619
1	12.33	26.38	1.48462	26.5	7.7	8.12	42.3	24.2	75.3	122.62	82.5935	-20.95	38.63	-24.79	78	79.9	20.6	122	78	1.48	57.4	87	91.4	15.1								12.2	0.5	5.14	6.26	0.11								-27.976
1	14.25	37.87	2.4689	42	9	8	53.3	37.1	57.3	189.55	76.7751	-19.95	31.77	-17.28	81	137	30.6	128	70	1.78	120	127	130.2	18.1								11.3	0.53	5.82	7.12	0.09								-23.3819
1	11.33	27.04	1.6749	31.5	6.64	5.88	42.7	27.6	65.1	156.64	93.522	-17.91	33.64	-22.01	72	81.7	25.8	100	60	1.58	67.5	90.5	97	10.1								12.5	0.52	5.72	6.51	0.23								-26.8967
0	8.25	21.98	1.1387	23	6.15	6.85	33.7	19.3	75.1	76.4	67.0941	-20.47	38.05	-24.59	72	46.4	11.6	108	82	1.32	38	75.6	75.2	5.99								10.9	0.42	4.65	5.3	0.23								-28.9661
0	13.42	30.62	1.809	33.4	8.01	7.94	48.4	27.6	74.1	201.06	111.144	-13.18	22.26	-13	71	110	28.5	108	80	1.59	77.5	94.5	104.3	9.55								10.2	0.4	5.35	6.2	0.19								-17.5367
1	10.25	22.28	1.36076	26	6.7	7.21	38	21.8	74.5	90.34	66.3894	-11.39	22.22	-15.07	67	62	15.8	108	64	1.47	48.2	83.6	85	8.65								13.5	0.37	4.76	5.35	0.25								-22.1206
1	12.58	27.94	1.80366	29	7.75	8.51	35.4	24.2	60.5	161.07	89.3018	-14.33	28.51	-19.54	87	52.2	20.7	110	70	1.64	74.7	93.5	95	12.3								14	0.5	5.3	6.3	0.21								-21.8164
1	13.67	30.08	2.0355	35.7	7.54	8.12	47.6	31	63.9	180.86	88.8529	-19.79	41.06	-29.06	65	105	37.9	120	68	1.72	89	107.8	106.1	15								14.4	0.54	6.2	7.5	0.17								-30.7066
1	8.75	21.4603	1.2951	30.4	6.9	6.42	44	27.2	68.6			-18.3667	38.2667	-27.1333	80	87.7	27.5	102	62	1.44	44.5	78.9	85.5	11.7	4.51	0.93	1.41	2.54	5.7	10.1	2.02	9.65	0.52	6.7	5.64	0.092251	112	64.8	1.72839	14.5	6.34	2.28707	7.72414	-32.8
1	12	26.1035	1.64168	31	8.2	8.08	41	25.8	67.5			-15.6333	34.1667	-25.2	85	74.2	24.1	112	70	1.578	65	89.8	90.5	15.1	5.59	2.13	1.48	2.19	3.59	9.93	5.54	9.07	0.52	6.74	6.04	0.146154	99.3	68.7	1.44541	10.6	5.85	1.74359	9.36792	-30.73
0	7	20.9042	1.12511	23.6	6.04	5.91	37.7	24.5	65.1			-21.0667	38.3	-24.2	82	60.8	21.2	106	68	1.325	36.7	73.5	78.5	11.6	3.08	0.59	1.3	1.33	5.47	8.62	1.83	10.3	0.47	5.2	4.43	0.152	124	48.7	2.5462	13.9	5.07	2.74162	8.92086	-28.33
1	12.5	25.8704	1.52968	28.7	8.45	7.38	40	26.8	62.1			-14.9667	32.0333	-23.2	73	70	26.5	102	66	1.514	59.3	83.8	90.9	17.3	3.74	0.85	0.95	2.31	5.25	10.27	2.35	8.48	0.53	7.37	6.7	0.124183	123	54.9	2.24044	12.3	6.92	1.77746	10	-27.7
1	15.08	34.1049	2.3595	37.1	9.06	8.92	48.8	34	57.7			-13.7	29.6	-21.6333	84	112	47.4	124	88	1.8	110.5	110.6	115	25.6	4.71	2.03	0.82	3.23	5.38	9.7	5.17	10.4	0.7	6.9	6.1	0.117647	97.7	71.6	1.36452	11.7	10.2	1.14706	8.35043	-26.67
0	9.83	22.1296	1.29296	26.9	6.31	6.17	42.7	26.6	68.2			-25.4	49.8667	-33.9667	89	81.7	26	106	60	1.426	45	74.5	83.1	13.6	4.51	1.68	1.18	2.7	4.17	9.53	1.76	9.65	0.54	5.76	5.18	0.101754	118	69.7	1.69297	13.2	7.12	1.85393	8.93939	-38.03
1	8.58	24.0431	1.31904	23.9	5.23	5.6	40	22.2	76.3			-14.2333	34.5	-27.3		70	16.6	106	68	1.41	47.8	84.5	85	9.55					4.97			13.5	0.54	5.71	4.98	0.234615	102	56.1	1.81818	9.65	6.73	1.43388	10.5699	-32.6
1	7	27.2091	1.13165	28.9	5.88	4.96	37.4	22.7	70.6			-16.4667	34.3667	-24.3667		59.6	17.5	120	80	1.235	41.5	87.7	80.7	6.23	4.06	0.92	1.91	1.88	4.06	5.79	2.1	10.9	0.24	5.26	4.58	0.118367	131	51.3	2.55361	12.1	6.34	1.90852	10.8264	-30.33
0	11.33	24.2581	1.25392	29.6	4.96	6.48	42.3	28	63			-20.6667	40.7333	-27.9	99	79.9	29.6	100	60	1.362	45	78.1	85.4	15.3	5.55	1.03	1.78	3.27	5.16	3.79	1.9	7.7	0.33	6.33	5.66	0.015038	114	83	1.37349	10.9	9.26	1.17711	10.4587	-32.57
0	11.17	24.7737	1.46	26.8	6.92	5.71	36.5	22.9	68.2			-23.3	46.1667	-31.7333	87	56.3	17.9	98	60	1.49	55	82.5	89.3	12.3	3.52	0.94	1.4	1.87	5.2	6.13		12.5	0.58	6.24	5.69	0.148026	134	98	1.36735	15.1	10.2	1.48039	8.87417	-36.87
1	9.25	24.3296	1.2527	23.2	5.11	5.05	40.8	22.7	76.2			-11.6667	28.9667	-23.3333		73.4	17.5	104	68	1.36	45	79.2	79.5	12.4	3.99	2.44	1.42	1.95	5.43	7.22	1.1	11.5	0.42	6.56	5.62	0.114754	130	52	2.5	14.4	6.7	2.14925	9.02778	-31.6
1	11.5	30.3019	1.9285	32	8.47	8.28	44.5	29.4	63			-18.6333	34.9333	-22.9	96	90.1	33.3	132	76	1.66	83.5	103.6	102	16.7								12.4	0.55	6.68	5.68	0.122699	127	94.4	1.34534	13.5	11.9	1.13445	9.40741	-30.6
0	10.58	32.2022	1.44775	30.1	6.05	6.31	42	24.2	73.8			-14.4	26.9667	-17.5667	90	78.6	20.6	106	68	1.365	60	83.7	96.6	14.1	6.14	2.18	1.13	3.88	4.78	7.89	5.4	11.2	0.51	5.98	5.2	0.172414	123	73.4	1.67575	9.85	7.21	1.36616	12.4873	-23.2
1	10.58	29.2061	1.4471	32.6	7.21	7.02	37.1	21.2	74.7			-13.5667	29.9	-22.2333	67	58.5	14.8	104	66	1.408	57.9	92	89.2	16.4	5.85	0.79	1.46	3.16	5.16	5.74	3.2	10.5	0.56	7.07	5.91	0.177994	134	49.4	2.71255	13.1	6.63	1.97587	10.229	-25.87
1	11.08	26.986	1.6057	27.8	6.34	6.94	40.8	26.6	64.6			-16.0667	34.9333	-25.5667	98	73.4	26	110	70	1.54	64	84.1	96.3	13.7	4.82	2.14	1.03	2.91	5.77	6.63	13.4	11.3	0.55	6.28	5.63	0.179245	96.3	42.6	2.26056	18.4	13	1.41538	5.2337	-31.67
0	8.67	20.0059	1.04053	24.9	4.1	4.9	38.8	25	65.7			-19.4	35.2667	-22.4		65.1	22.3	90	64	1.243	34	64.2	76.5	11.2	6.07	1.1	1.82	3.32	5.07	3.65	1.5	10.1	0.45	6.24	5.21		94.4	51.8	1.82239	10.1	7.7	1.31169	11.0891	-26.33
1	11.33	34.0586	1.78733	30.6	8.59	7.06	39.7	25.7	65.3			-17.5333	38.3	-28.1333	76	68.8	23.9	138	76	1.523	79	106.2	104.4	18.5	4.26	2.62	0.99	2.32	5.05	13.83	7.7	10.6	0.54	7.18	6.73	0.110778	126	51.8	2.43243	9.75	7.12	1.36938	12.9231	-33.03
0	10.25	23.0914	1.44965	27.8	5.77	6.44	41.3	28	60.8			-17.1	30.0333	-18.4333	60	75.4	29.5	106	78	1.515	53	75.3	86.9	11.9	3.65	1.16	0.82	1.95	5.54	5.3	1.56	13	0.6	6.5	5.4	0.125	112	73	1.53425	13	8	1.625	8.61538	-25.23
1	12.33	25	1.6423	29.4	7.29	7.81	46.6	29.4	66.7			-14.0667	26.7	-17.6	65	100	33.3	112	70	1.6	64	83.6	92.2	15.9	4.62	1.67	1.48	2.45	5.12	6.78	2.95	10	0.56	6.97	5.73	0.130293	112	58.6	1.91126	12.2	6.82	1.78886	9.18033	-23.03
0	9.5	26.3271	1.25299	26.4	6.78	6.62	37.5	21.5	74.5			-16.0667	33.1	-23.3667	90	60	15.3	102	64	1.329	46.5	81.2	82.5	12.6	3.25	1.92	0.77	2.03	5.15	8.92	1.47	12.2	0.47	5.71	5.05	0.185714	101	52.4	1.92748	11.4	6.53	1.74579	8.85965	-28.5
1	7.08	22.2222	0.9887	23.9	5.53	4.78	38.1	24.8	64.8			-16.6333	32.2667	-21.7	90	62.3	21.9	100	76	1.2	32	64.9	72.9	10.3	4.79	0.68	1.66	2.65	5.18	6.24	1.23	9.65	0.55	5.76	4.95	0.302632	102	67.9	1.50221	13.2	7.8	1.69231	7.72727	-27.6
0	7	23.9049	0.97436	26.3	4.66	4.86	36	24.2	62.1			0		0	80	54.4	20.6	80	60	1.166	32.5	85.1	79.5	12.2	4.43	2.01	1.27	2.45	4.89	7.4	1.75	9.94	0.56	6.63	5.4	0.268817	147	46.9	3.13433	13.9	6.63	2.09653	10.5755	-36.57
1	10.42	31.6443	1.8032	30.9	7.43	7.52	45.4	29.5	64.4			-21.6	44.3	-31.1333	68	94.4	33.6	126	80	1.57	78	96.2	97.9	17.77	3.45	1.32	1.01	2.1	5.31	7.1	1.62	11.4	0.58	5.93	5.24	0.088146	144	42	3.42857	11.1	9.16	1.21179	12.973	-30.6
0	8.92	20.6227	1.232	23.4	5.27	6.17	37.9	25.3	62.4			-18.6667	35	-21.7	84	61.2	23	112	80	1.41	41	74.6	80.4	11.7	3.44	0.57	1.38	1.75	5.06	7.59	1.48	14.5	0.45	5.96	5.2	0.070671	114	69.7	1.63558	12.2	9.07	1.34509	9.34426	-35.6
1	11.17	24.1217	1.4722	30.9	7.31	7.71	40.7	25.8	66.9			-18.5667	40.5333	-30.5	80	72.9	24.1	86	62	1.51	55	79.5	85.2	12.1	5.38	1.01	1.53	3.1	3.62	9.39	2.51	8.25	0.51	6.83	6.08	0.136808	123	81.4	1.51106	8.91	6.08	1.46546	13.8047	-27.97
1	11	26.6389	1.6118	27.6	7.78	7.37	42	26.3	67.8			-15.3333	34	-25.8333	84	78.6	25.3	118	82	1.55	64	92	92.1	15.7								11.2	0.5	6.12	5.46	0.134146	110	60.5	1.81818	10.2	7.8	1.30769	10.7843	-33.17
0	7	20.1389	0.9503	21.4	5.87	5.03	38.3	24.7	65.6			-18.3333	38.8	-28.2333	91	63.1	21.7	100	68	1.2	29	65.9	73.5	8.83	4.14	1.03	1.78	2.29	4.55	8.98	1.18	10.1	0.46	5.28	4.62	0.11215	115	61.7	1.86386	11.6	6.04	1.92053	9.91379	-26.47
0	11.25	23.6401	1.3088	28.2	6.74	7.06	36.3	23	67.4			-15.2333	30.6	-21.4	84	55.5	18.1	102	68	1.41	47	79.2	83.4	15.4	5.19	0.97	1.39	3.8	4.37		7.52	9.65	0.46	5.97	5.19	0.206478	125	77.1	1.62127	12.7	6.92	1.83526	9.84252	-33.73
1	12.83	27.1148	1.75483	34.7	8.51	7.49	43.9	29.5	61			-20.9333	41.0333	-27.9333	88	87.2	33.7	110	76	1.625	71.6	87.1	94.6	15.3	4.04	0.86	1.14	2.56	5.35	42.14	2.49	11	0.5	6.5	6.2	0.105263	112	79	1.41772	15	10	1.5	7.46667	-31.03
1	13.92	25.9313	1.59004	33.4	7.8	7.63	47.6	30.6	65			-20.4667	39.2	-26.0667	76	105	36.7	112	80	1.55	62.3	91.8	90.3	14.6	3.16	1.19	1.19	1.49	5.86	10.83	2.47	9.85	0.54	7.19	6.25	0.084691	142	77.1	1.84176	11.6	6.92	1.6763	12.2414	-30.97
0	8.67	21.58	1.3265	26.2	6.21	6.52	41.4	26.1	67.3			-18.7667	39.3333	-28.2667	76	75.9	24.8	90	60	1.46	46	73.2	84	14.1	3.82	1.38	1.03	2.39	4.78	9.04	1.91	11.2	0.45	5.73	5.14	0.196078	110	51.8	2.12355	9.85	4.78	2.06067	11.1675	-31.57
0	16.75	29.9688	1.7142	34.2	9.4	8.83	47.6	31.8	61.3			-16.8	34.0667	-24.1	78	105	40.3	136	66	1.55	72	92.5	99	21.4	5.57	2.34	1.12	3.7	4.22	12.89	3.66	8.87	0.68	5.23	4.73	0.115254	100	45	2.22222	12.9	10.5	1.22857	7.75194	-30.57
1	12.83	24.9927	1.52292	30.2	7.77	7.56	40.8	26.1	66.2			-17.1667	35.9667	-26	82	73.4	24.8	108	76	1.526	58.2	81.2	88	15.2	3.77	1.19	1.16	2.13	5.31	11.4	1.96	10.7	0.55	5.82	5.04	0.212245	124	85.1	1.45711	12.2	6.24	1.95513	10.1639	-34.63
1	7.83	24.6914	1.2466	25.2	6.89	6.6	39	21.7	76.2			-20.5333	39.3	-26.3	91	65.9	15.7	102	70	1.35	45	81.7	83.7	12.1	5.46	0.7	1.44	3.55	5.17	8.56	7.58	13	0.53	6.19	5.66	0.106529	125	67.3	1.85736	11.1	5.75	1.93043	11.2613	-27.43
0	7.42	25.4063	1.2948	25.9	6.47	6.45	41.1	26.9	64.1			-17.5	33.5667	-22.6	102	74.7	26.8	110	80	1.45	44	81.5	83	14	3.36	2.01	1.08	1.84	4.73	8.57	1.6	11	0.53	6.22	5.21	0.094118	134	69.7	1.92253	12.4	7.02	1.76638	10.8065	-27
1	11.5	25.7778	1.5045	26	7	6	40.5	28.7	56.4			-17.3	34.9667	-24.3333	91	72.1	31.4	98	62	1.5	58	89.5	88.8	14.5	6.2	7.32	1.22	2.92	5.84			7.9	0.59	6.04	5.11	0.151007	127	75	1.69333	16.8	8.1	2.07407	7.55952	-29.57
0	10.92	30.2586	1.86296	34.5	8.35	8.08	45.4	29.9	63.2			-14.4667	31.2333	-22.9333	87	94.4	34.7	126	60	1.626	80			21.2	4.62	0.39	1.69	2.46	5.03	9.94		10.8	0.55	6.9	5.63	0.06383	105	71.6	1.46648	11.3	8.48	1.33255	9.29204	-34.9
0	7	19.156	0.94299	21	5.16	5.11	30.5	18.7	70.6			-20.6333	43.3	-31.2333	88	36.4	10.7	92	58	1.209	28	62.5	69.5	10.3	4.81	1.34	1.25	2.77	3.63	11.24	1.66	9.26	0.47	5.45	4.52	0.13278	109	57.4	1.89895	11.6	4.19	2.7685	9.39655	-27.83
0	8.66	24.8869	1.31946	22.8	6.8	7.13	36.8	24.7	62.2			-14.8	32.5667	-24.1	88	57.4	21.7	100	60	1.396	48.5	78.7	84.8	11.1	3.35	1.1	1.22	1.81	4.61	7.32		8.48	0.44	5.5	4.5	0.195122	95.6	53.1	1.80038	10.7	5.64	1.89716	8.93458	-28.77
0	7	24.6337	1.00594	23.1	5.67	5.48	35.7	23.3	64.9			-17.5	34.7	-24.2333	91	53.3	18.7			1.18	34.3	70.9	75.9	10.4	4.96	1.54	1.51	2.79	4.96	7.46		10.5	0.33	5.13	4.53		128	76.5	1.6732	13	4.78	2.71967	9.84615	-29.27
0	12.25	27.9495	1.60935	32	7	7	46	26.2	74.2			-20.1	35.3667	-21.7667	68	97.3	25.1	110	66	1.525	65	84.5	99.7	12.6	4.33	1.9	0.92	3.02	4.84	6.7	5.57	8.48	0.48	6.3	5.7	0.0985915	116	89	1.30337	12.6	7.5	1.68	9.20635	-31.9
1	9.25	21.6263	1.1887	27.3	6.75	6.44	42.3	26.4	68			-20.3333	38.5333	-25.5333	87	79.9	25.6	82	50	1.36	40	67.5	78.8	6.55	4.83	0.82	1.65	2.51	5.02	8.84	2.27	11.3	0.43	5.69	4.94	0.083612	106	56.8	1.8662	12.3	6.04	2.03642	8.61789	-30.3
1	10.17	23.9796	1.3027	24.9	5.94	5.67	41.1	26	67.1			-15.0667	30.3667	-21.0333	83	74.7	24.6	98	68	1.4	47	77.4	83	9.77	3.18	1.25	1.06	1.81	5.27	11.24		10.8	0.44	6.78	5.67	0.161871	133	86.4	1.53935	11.4	7.7	1.48052	11.6667	-31.97
1	9.83	25.5661	1.4667	29.9	7.66	6.86	40.4	24.7	69.7			-16.3	38.0333	-29.4	77	71.7	21.7	102	52	1.48	56	87	89.1	10.2	4.83	0.77	1.22	3.14	5.49	6.56	2.2	10.3	0.45	5.59	4.83	0.225092	127	67.9	1.8704	11.1	8.87	1.25141	11.4414	-32.83
1	15.58	34.6021	2.1641	37.8	9	10	51.8	33.7	63.7			-17.4667	40.0333	-30.5	68	128	46.4	144	82	1.7	100	105	114.1	17.3	3.12	1.36	1.13	1.34	4.48	13.63	2.35	8.09	0.53	6.03	5.63	0.0619946	118	61	1.93443	14.2	7.5	1.89333	8.30986	-21.7
1	13.75	30.1592	2.2562	33.9	10.4	9.44	43.9	28.7	64			-11.4	24.9667	-18.4667	60	87.2	31.4	112	70	1.83	101	105.3	113.2	13.3	3.64	1.26	1.06	2.16	5.52	11.85	1.91	7.31	0.5	5.15	4.65	0.107362	82.1	48.1	1.70686	10.9	7.51	1.4514	7.53211	-27.43
0	11.08	34.6499	1.9181	36.8	9.57	9.17	46.9	29.9	66			-14.7	30.0333	-21.3	71	102	34.7	106	66	1.58	86.5	103.3	111	20.7	3.33	1.02	1	1.19	5.15	9.64	4.96	10.1	0.48	5.64	4.73		110	54.9	2.00364	12.5	7.6	1.64474	8.8	-32.6
1	8.42	21.5254	1.06096	21.3	6.27	6.33	36.8	24.2	63.9			-16.3333	36.5667	-27.4333	89	57	20.6			1.266	34.5	68	73	10.6	4.65	0.62	1.43	3.37	5.63	11.53	2.05	9.5	0.37	6.06	5.15		122	72.8	1.67582	10.1	5.75	1.75652	12.0792	-28.8
0	7.33	21.3429	1.01584	27.2	6.65	6.22	37.2	21.8	73.2			-18.1	33.6	-21.8333	105	58.9	15.8	98	60	1.234	32.5	70.2	73.3	9.97	4.46	1.19	1.22	2.68	5.33	7.31		11.1	0.36	6.11	5.41	0.0892193	96.9	63.5	1.52598	11.3	7.12	1.58708	8.57522	-25.8
1	10.5	28.5665	1.6191	30.4	7.92	8.14	42.7	27.6	65.1			-16.2667	31.5	-21.4	96	81.7	28.5	112	68	1.52	66			12.4	3.27	0.81	0.83	2.03	5.23	8.07		11.8	0.45	6.15	5.31	0.0967742	116	77.7	1.49292	12.4	8.09	1.53276	9.35484	-26.73
1	15.08	27.6993	1.83404	29.3	10.3	10.2	44.6	27.2	69.6			-15.4667	31.4	-22.3667	78	90.5	27.5	138	78	1.694	74.5	87.1	95	7.93	4.28	1.03	1	2.44	4.23	16.39	12.1	11.4	0.51	6.29	5.62	0.123123	102	73.4	1.38965	9.94	5.65	1.75929	10.2616	-29.1
1	13.17	28.4037	2.00174	32.8	9.3	9.5	50.3	32.1	65.6			-15.7333	33.3333	-24.1667	94	120	41.3	120	74	1.736	85.6			11	4.08	1.58	1.04	2.51	5.11		1	9.85	0.44	6.83	5.77	0.0813953	104	59.2	1.75676	10.6	6.73	1.57504	9.81132	-26.8
1	16.17	27.5134	1.7947	32.7	9.68	9.3	46.9	31.8	60.5			-11.7	30.5	-25	62	102	40.3			1.64	74			9.13	3.91	1.14	1.07	2.08	6.05	12.38		8.58	0.42	6.63	5.86		120	77	1.55844	10.7	6.24	1.71474	11.215	-35.23
0	8.5	20.2462	1.1692	24.6	6.04	5.82	33.9	22.4	63.9			-17.5667	41.1333	-31.9667	80	47.1	17	100	64	1.37	38	62.6	75.7	10.3	4.39	1.12	1.48	2.19	4.61	7.98	1	9.94	0.51	5.68	5.13	0.184426	83.3	59.2	1.40709	12	5.56	2.15827	6.94167	-31.23
0	9.17	21.1735	1.2323	24.2	6.35	6.04	37.8	24	67			-17.4	36.6	-26.6333	87	61.2	20.2	90	68	1.4	41.5	76.8	79.8	8.14	4.93	0.97	1.45	3.39	5.05	9.26	2.05	9.85	0.43	5.75	5.15	0.160784	91.9	58	1.58448	10.5	6.14	1.7101	8.75238	-33.17
0	8.5	20.2206	1.15542	24.5	5.81	5.23	44.3	27.1	69.5			-17.6667	37.3	-26.8	61	89.1	27.2	96	60	1.36	37.4	71.4	75	12.9	2.98	0.54	1.29	1.43	5.11	6.54	8.73	12	0.51	5.1	4.8	0.178571	123	64	2.12544	14	5	2.8	8.78571	-38.93
0	9.83	21.1433	1.23291	22.6	5.51	5.61	38.9	23.4	71.1			-20.8	43.3667	-30.9		65.5	18.9	90	60	1.401	41.5	76.1	79	9.55	4.18	0.71	1.34	2.26	4.77	14.92	7.1	9.86	0.47	6.18	5.4	0.207692	112	58	1.93103	12.2	6.53	1.8683	9.18033
0	7.42	25.4	1.2948	25.9	6.47	6.45	41.1	26.9	64.1			-21.8127	38.0498	-23.7614	102	49.2871	18.1288	110	80	1.45	44	81.5	83	14	3.36	2.01	1.08	1.84	4.73	8.57		11					120	77	1.55844	13	6.9	1.88406	9.23077
0	8.5	24.6	1.2591	29	6.4	6.6			67			-18.4636	35.1345	-23.3621		70.3081	33.5582	116	76	1.36	45.5	80	85									11.6					122	60	2.03333	12.5	6.14	2.03583	9.76
1	6.75	20.25	1.02347	28.5	4.7	5.5	40.6	27.7	60.3			-17.0633	30.6623	-19.7339		50.727	26.3172	106	70	1.257	32	67	76									10.2					120	64	1.875	14	6.7	2.08955	8.57143
1	7	21.776	1.13931	25.9	5.87	5.52	36.7	20.8	75.3			-18.1962	29.1665	-17.6		68.8734	38.0887	104	58	1.321	38	74	79									11.4					116	48	2.41667	12	7.12	1.68539	9.66667
0	6.25	19.09	0.95732	23.6	6.04	4.41	36	22.9	67.1			-16.6668	32.2253	-20.1256		39.6115	20.5847	106	70	1.222	28.5	63.2	67		3.91	0.6	1.3	2.22	5.1	6.27		10					106	61.7	1.71799	10.7	6.8	1.57353	9.90654
0	8.58	24.98	1.724	34.2	10.3	9.07	46.5	27.8	70.5			-19.3367	38.0326	-26.6724		111.634	48.0439	110	80	1.65	68	80	96	7.2								10.5					107	78	1.37179	16.1	13.4	1.20149	6.64596
0	5.42	22.71	0.8326	23.6	4.76	4.6	37.3	25.2	61.6			-20.409	37.8856	-24.5017		25.2118	10.7328	88	54	1.07	26	62	66									10.9					104	73.3	1.41883	12.8	7.21	1.77531	8.125
1	6	18.83	0.94409	22.1	7.04	5.19	33.8	22.3	64.1			-19.0585	26.3939	-17.0658		44.6731	25.8604	102	58	1.215	27.8	62.5	71									11.7					105	90.1	1.16537	10	5.65	1.76991	10.5
1	8.33	28.53	1.3362	23.6	5.58	5.93	40.7	24.2	67.5			-22.1303	42.4392	-26.9114		57.5369	23.2215	85	62	1.35	52	55	71		2.7	0.65	1.2	0.9	5.38	6.43		12					84	58.6	1.43345	14	5.65	2.47788	6
1	7.75	25.21	1.21611	31	8	6	45	32	56			-18.3319	37.2331	-25.826		57.1588	23.7558	100	70	1.321	44	75	86									9.8					124	61	2.03279	10.7	5.9	1.81356	11.5888
0	7	20.9042	1.12511	23.6	6.04	5.91	37.7	24.5	65.1			-21.0667	38.3	-24.2	82			106	68	1.325	36.7	73.5	78.5	11.6	3.08	0.59	1.3	1.33	5.47	8.62		10.3					124	48.7	2.5462	13.9	5.07	2.74162	8.92086
1	7.08	22.2222	0.9887	23.9	5.53	4.78	38.1	24.8	64.8			-16.6333	32.2667	-21.7	90			100	76	1.2	32	64.9	72.9	10.3	4.79	0.68	1.66	2.65	5.18	6.24		9.65					102	67.9	1.50221	13.2	7.8	1.69231	7.72727
0	7	20.1389	0.9503	21.4	5.87	5.03	38.3	24.7	65.6			-18.3333	38.8	-28.2333	91			100	68	1.2	29	65.9	73.5	8.83	4.14	1.03	1.78	2.29	4.55	8.98		10.1					115	61.7	1.86386	11.6	6.04	1.92053	9.91379
1	7	27.2091	1.13165	28.9	5.88	4.96	37.4	22.7	70.6			-16.4667	34.3667	-24.3667				120	80	1.235	41.5	87.7	80.7	6.23	4.06	0.92	1.91	1.88	4.06	5.79		10.9					131	51.3	2.55361	12.1	6.34	1.90852	10.8264
1	8.58	24.0431	1.31904	23.9	5.23	5.6	40	22.2	76.3			-15.7441	28.3104	-17.067				106	68	1.41	47.8	84.5	85	9.55					4.97			13.5					102	56.1	1.81818	9.65	6.73	1.43388	10.5699
1	8.42	21.5254	1.06096	21.3	6.27	6.33	36.8	24.2	63.9			-16.3333	36.5667	-27.4333	89			110	70	1.266	34.5	68	73	10.6	4.65	0.62	1.43	3.37	5.63	11.53		9.5					122	72.8	1.67582	10.1	5.75	1.75652	12.0792
0	7.33	21.3429	1.01584	27.2	6.65	6.22	37.2	21.8	73.2			-18.1	33.6	-21.8333	105			98	60	1.234	32.5	70.2	73.3	9.97	4.46	1.19	1.22	2.68	5.33	7.31		11.1					96.9	63.5	1.52598	11.3	7.12	1.58708	8.57522
0	8.5	20.2462	1.1692	24.6	6.04	5.82	33.9	22.4	63.9			-16.4016	36.1074	-28.3525	80			100	64	1.37	38	62.6	75.7	10.3	4.39	1.12	1.48	2.19	4.61	7.98		9.94					83.3	59.2	1.40709	12	5.56	2.15827	6.94167
0	8.5	20.2206	1.15542	24.5	5.81	5.23	44.3	27.1	69.5			-17.6667	37.3	-26.8	61			96	60	1.36	37.4	71.4	75	12.9	2.98	0.54	1.29	1.43	5.11	6.54		12					123	64	1.92188	14	5	2.8	8.78571
0	8.67	20.0059	1.04053	24.9	4.1	4.9	38.8	25	65.7			-19.4	35.2667	-22.4				90	64	1.243	34	64.2	76.5	11.2	6.07	1.1	1.82	3.32	5.07	3.65		10.1					94.4	51.8	1.82239	10.1	7.7	1.31169	9.34653
0	8.67	21.58	1.3265	26.2	6.21	6.52	41.4	26.1	67.3			-18.7667	39.3333	-28.2667	76			90	60	1.46	46	73.2	84	14.1	3.82	1.38	1.03	2.39	4.78	9.04		11.2					110	51.8	2.12355	9.85	4.78	2.06067	11.1675
0	8.92	20.6227	1.232	23.4	5.27	6.17	37.9	25.3	62.4			-18.6667	35	-21.7	84			112	80	1.41	41	74.6	80.4	11.7	3.44	0.57	1.38	1.75	5.06	7.59		14.5					114	69.7	1.63558	12.2	9.07	1.34509	9.34426
0	8.66	24.8869	1.31946	22.8	6.8	7.13	36.8	24.7	62.2			-14.8	32.5667	-24.1	88			100	60	1.396	48.5	78.7	84.8	11.1	3.35	1.1	1.22	1.81	4.61	7.32		8.48
0	7	24.6337	1.00594	23.1	5.67	5.48	35.7	23.3	64.9			-17.5	34.7	-24.2333	91			106	68	1.18	34.3	70.9	75.9	10.4	4.96	1.54	1.51	2.79	4.96	7.46		10.5
1	7.83	24.6914	1.2466	25.2	6.89	6.6	39	21.7	76.2			-20.5333	39.3	-26.3	91			102	70	1.35	45	81.7	83.7	12.1	5.46	0.7	1.44	3.55	5.17	8.56		13
0	7.42	25.4063	1.2948	25.9	6.47	6.45	41.1	26.9	64.1			-17.5	33.5667	-22.6	102			110	80	1.45	44	81.5	83	14	3.36	2.01	1.08	1.84	4.73	8.57		11
1	11.5	26.44	1.1972	35			38	29	66			-17.4428	33.7631	-21.6345				119	75	1.29	44	76	80									8					119	75	1.58667	12.5	6.3	1.98413	9.52
1	10.5	26.76	1.6999	31.3	9.39	9.06	46.2	24.6	78			-19.1616	33.1898	-19.7309		100.763	50.1414	110	72	1.6	68.5	96	96									7.7					95	66	1.43939	8.87	6.65	1.33383	10.7103
1	10.66	27.29	1.53985		9.3		42.5	25.7	70.4			-18.1536	37.301	-21.7333		71.588	33.6174	106	70	1.495	61	91	92									9					100	56	1.78571	9.65	7.12	1.35534	10.3627
0	10.16	26.47	1.47596	24	8.1	8.57	38.7	20.3	79.6			-18.3795	36.2147	-23.7249		69.4005	31.0211	104	64	1.47	57.2	84	91									9.8					110	67	1.64179	10.9	4.9	2.22449	10.0917
1	11	25.94	1.43298	25.5	7.81	7.66	44.8	27.2	69.9			-23.7891	44.1458	-28.1323		63.9036	24.9632	112	72	1.452	54.7	90.6	92.6	11.3	3.29	1.52	0.97	2.08	4.72	8.22		12.4					126	64.8	1.94444	11.5	5.56	2.06835	10.9565
1	12.5	28.73	1.91754	25	8.86	8.76	42.1	27	66.6			-20.1046	30.5391	-16.7393		86.89	45.0752	130	80	1.684	81.5	101.5	104		3.53	0.79	1.45	1.78	6.02	7.42		8.19					100	59	1.69492	10.6	7.7	1.37662	9.43396
1	11.08	24.78	1.39848	26.1	7.78	7.06			60			-16.4931	34.17	-23.5995		71.6303	34.3047	108	70	1.45	52.1	87	85.5		4.1	1.96	1.11	2.62	4.81	10.22		9.16					124	67.1	1.84799	10.9	7.51	1.4514	11.3761
1	10.83	27.56	1.5557	31.1	7.85	6.4	42.7	28.8	61.2			-19.9847	39.8517	-27.1801		59.1871	23.8841	110	78	1.5	62	92.3	87.5	13.4	4.02	1.24	1.05	2.47	5.19	7.87		9.26					117	66	1.77273	10.5	6.4	1.64062	11.1429
1	9.25	24.3296	1.2527	23.2	5.11	5.05	40.8	22.7	76.2			-11.6667	28.9667	-23.3333				104	68	1.36	45	79.2	79.5	12.4	3.99	2.44	1.42	1.95	5.43	7.22		11.5					130	52	2.5	14.4	6.7	2.14925	9.02778
0	9.5	26.3271	1.25299	26.4	6.78	6.62	37.5	21.5	74.5			-16.0667	33.1	-23.3667	90			102	64	1.329	46.5	81.2	82.5	12.6	3.25	1.92	0.77	2.03	5.15	8.92		12.2					101	52.4	1.92748	11.4	6.53	1.74579	8.85965
1	12.5	25.8704	1.52968	28.7	8.45	7.38	40	26.8	62.1			-14.9667	32.0333	-23.2	73			102	66	1.514	59.3	83.8	90.9	17.3	3.74	0.85	0.95	2.31	5.25	10.27		8.48					123	54.9	2.24044	12.3	6.92	1.77746	10
0	9.83	22.1296	1.29296	26.9	6.31	6.17	42.7	26.6	68.2			-25.4	49.8667	-33.9667	89			106	60	1.426	45	74.5	83.1	13.6	4.51	1.68	1.18	2.7	4.17	9.53		9.65					118	69.7	1.69297	13.2	7.12	1.85393	8.93939
0	11.17	24.7737	1.46	26.8	6.92	5.71	36.5	22.9	68.2			-23.3	46.1667	-31.7333	87			98	60	1.49	55	82.5	89.3	12.3	3.52	0.94	1.4	1.87	5.2	6.13		12.5					134	98	1.36735	15.1	10.2	1.48039	8.87417
0	9.83	21.1433	1.23291	22.6	5.51	5.61	38.9	23.4	71.1			-20.8	43.3667	-30.9				90	60	1.401	41.5	76.1	79	9.55	4.18	0.71	1.34	2.26	4.77	14.92		9.86					112	58	1.93103	12.2	6.53	1.8683	9.18033
1	12	26.1035	1.64168	31	8.2	8.08	41	25.8	67.5			-15.6333	34.1667	-25.2	85			112	70	1.578	65	89.8	90.5	15.1	5.59	2.13	1.48	2.19	3.59	9.93		9.07					99.3	68.7	1.44541	10.6	5.85	1.81197	9.36792
0	11.33	24.2581	1.25392	29.6	4.96	6.48	42.3	28	63			-20.6667	40.7333	-27.9	99			100	60	1.362	45	78.1	85.4	15.3	5.55	1.03	1.78	3.27	5.16	3.79		7.7					114	83	1.37349	10.9	9.26	1.17711	10.4587
1	11.5	30.3019	1.9285	32	8.47	8.28	44.5	29.4	63			-18.6333	34.9333	-22.9	96			132	76	1.66	83.5	103.6	102	16.7								12.4					127	94.4	1.34534	13.5	11.9	1.13445	9.40741
0	10.58	32.2022	1.44775	30.1	6.05	6.31	42	24.2	73.8			-14.4	26.9667	-17.5667	90			106	68	1.365	60	83.7	96.6	14.1	6.14	2.18	1.13	3.88	4.78	7.89		11.2					123	73.4	1.67575	9.85	7.21	1.36616	12.4873
1	10.58	29.2061	1.4471	32.6	7.21	7.02	37.1	21.2	74.7			-13.5667	29.9	-22.2333	67			104	66	1.408	57.9	92	89.2	16.4	5.85	0.79	1.46	3.16	5.16	5.74		10.5					134	49.4	2.71255	13.1	6.63	1.97587	10.229
1	11.08	26.986	1.6057	27.8	6.34	6.94	40.8	26.6	64.6			-16.0667	34.9333	-25.5667	98			110	70	1.54	64	84.1	96.3	13.7	4.82	2.14	1.03	2.91	5.77	6.63		11.3					96.3	42.6	2.26056	18.4	13	1.41538	5.2337
1	10.42	31.6443	1.8032	30.9	7.43	7.52	45.4	29.5	64.4			-21.6	44.3	-31.1333	68			126	80	1.57	78	96.2	97.9	17.77	3.45	1.32	1.01	2.1	5.31	7.1		11.4					144	42	3.42857	11.1	9.16	1.21179	12.973
1	11.33	34.0586	1.78733	30.6	8.59	7.06	39.7	25.7	65.3			-17.5333	38.3	-28.1333	76			130	76	1.523	79	106.2	104.4	18.5	4.26	2.62	0.99	2.32	5.05	13.83		10.6					126	51.8	2.43243	9.75	7.12	1.36938	12.9231
0	10.25	23.0914	1.44965	27.8	5.77	6.44	41.3	28	60.8			-17.1	30.0333	-18.4333	60			106	78	1.515	53	75.3	86.9	11.9	3.65	1.16	0.82	1.95	5.54	5.3		13					112	73	1.53425	13	8	1.625	8.61538
1	12.33	25	1.6423	29.4	7.29	7.81	46.6	29.4	66.7			-14.0667	26.7	-17.6	65			112	70	1.6	64	83.6	92.2	15.9	4.62	1.67	1.48	2.45	5.12	6.78		10					112	58.6	1.91126	12.2	6.82	1.78886	9.18033
1	11.17	24.1217	1.4722	30.9	7.31	7.71	40.7	25.8	66.9			-18.5667	40.5333	-30.5	80			86	62	1.51	55	79.5	85.2	12.1	5.38	1.01	1.53	3.1	3.62	9.39		8.25					123	81.4	1.51106	8.91	6.08	1.46546	13.8047
1	11	26.6389	1.6118	27.6	7.78	7.37	42	26.3	67.8			-15.3333	34	-25.8333	84			118	82	1.55	64	92	92.1	15.7								11.2					110	60.5	1.81818	10.2	7.8	1.30769	10.7843
0	11.25	23.6401	1.3088	28.2	6.74	7.06	36.3	23	67.4			-15.2333	30.6	-21.4	84			102	68	1.41	47	79.2	83.4	15.4	5.19	0.97	1.39	3.8	4.37			9.65					125	77.1	1.62127	12.7	6.92	1.83526	9.84252
1	11.5	25.7778	1.5045	26	7	6	40.5	28.7	56.4			-21.9586	41.4983	-27.4288	91			98	62	1.5	58	89.5	88.8	14.5	6.2	7.32	1.22	2.92	5.84			7.9					125	67.3	1.85736	11.1	5.75	1.93043	11.2613
0	10.92	30.2586	1.86296	34.5	8.35	8.08	45.4	29.9	63.2			-14.4667	31.2333	-22.9333	87			126	60	1.626	80			21.2	4.62	0.39	1.69	2.46	5.03	9.94		10.8					134	69.7	1.92253	12.4	7.02	1.76638	10.8065
1	10.5	28.5665	1.6191	30.4	7.92	8.14	42.7	27.6	65.1			-16.2667	31.5	-21.4	96			112	68	1.52	66			12.4	3.27	0.81	0.83	2.03	5.23	8.07		11.8					127	75	1.69333	16.8	8.1	2.07407	7.55952
0	12.25	27.9495	1.60935	32	7	7	46	26.2	74.2			-20.1	35.3667	-21.7667	68			110	66	1.525	65	84.5	99.7	12.6	4.33	1.9	0.92	3.02	4.84	6.7		8.48					105	71.6	1.46648	11.3	8.48	1.33255	9.29204
1	9.25	21.6263	1.1887	27.3	6.75	6.44	42.3	26.4	68			-20.3333	38.5333	-25.5333	87			82	50	1.36	40	67.5	78.8	6.55	4.83	0.82	1.65	2.51	5.02	8.84		11.3					116	77.7	1.49292	12.4	8.09	1.53276	9.35484
1	10.17	23.9796	1.3027	24.9	5.94	5.67	41.1	26	67.1			-15.0667	30.3667	-21.0333	83			98	68	1.4	47	77.4	83	9.77	3.18	1.25	1.06	1.81	5.27	11.24		10.8					95.6	53.1	1.80038	10.7	5.64	1.89716	8.93458
1	9.83	25.5661	1.4667	29.9	7.66	6.86	40.4	24.7	69.7			-16.3	38.0333	-29.4	77			102	52	1.48	56	87	89.1	10.2	4.83	0.77	1.22	3.14	5.49	6.56		10.3					128	76.5	1.6732	13	4.78	2.71967	9.84615
1	12.83	27.1148	1.75483	34.7	8.51	7.49	43.9	29.5	61			-20.9333	41.0333	-27.9333	88			110	76	1.625	71.6	87.1	94.6	15.3	4.04	0.86	1.14	2.56	5.35	42.14		11					106	56.8	1.8662	12.3	6.04	2.03642	8.61789
1	12.83	24.9927	1.52292	30.2	7.77	7.56	40.8	26.1	66.2			-17.1667	35.9667	-26	82			108	76	1.526	58.2	81.2	88	15.2	3.77	1.19	1.16	2.13	5.31	11.4		10.7					110	54.9	2.00364	12.5	7.6	1.64474	8.8
1	17								74			-20.1133	43.7308	-32.7475		86.9669	29.9068
0	12.83	25.24	1.6173	30.5	7.34	6.81	44.2	26.8	70.1			-17.46	32.1374	-19.6479		80.489	40.3069	102	60	1.58	63	90.5	94.2		4.11	0.42	1.08	2.92	4.99	9.71		11.8					96	45.7	2.10066	12.6	7.8	1.61538	7.61905
1	15.25	27.43	1.9898	32.2	6.9	7.71			66			-19.966	37.1975	-23.5316		89.6131	40.8808	150	90	1.75	84	87.8	106.6	10.8	4.55	1.59	1.26	2.63	5.31	90.04		9.9					65	48.9	1.32924	11.4	6.24	1.82692	5.70175
1	14.33	25.9	1.72582	26.7	8.52	9.75	46.6	29.8	65.6			-19.1333	32.8549	-20.4126		115.955	53.2959	122	82	1.632	69	84	97									14					108	56	1.92857	12.7	6.53	1.94487	8.50394
0	14.5	27.71	1.90938	33.5	6.32	7.89	47.6	27.6	72.9			-16.5323	30.7893	-20.0636		97.9972	46.57	110	58	1.7	80.1	86	107	6.89	4.42	0.76	1.08	2.94	4.73	18.53		13.5					104	51.2	2.03125	15.3	6.34	2.41325	6.79739
1	14.25	29	2.1672	28	7.85	8.58	52.7	31	71.7			-20.1229	41.0278	-28.2899		155.894	62.7736	116	60	1.81	95	107	110	7.7								13.9					93	60	1.55	12	7.5	1.6	7.75
1	17.92	29.86	2.2434	36	8.23	8.26	49.8	33.5	60.9			-20.1133		-32.7475				118	74	1.83	100	101	110									8.19					100	56.3	1.7762	10	4.97	2.01207	10
1	13.16	26.9	1.56607	31.5	9	9	44.9	25.3	75			-13.988	34.4702	-27.9738		74.9016	31.5861	110	70	1.517	62	90	97									8.9					97	63	1.53968	12.4	6.8	1.82353	7.82258
1	13.66	27.67	1.70355						52			-14.7218	26.0867	-16.6241		96.3974	55.3921	118	74	1.585	69.5	88	98									13.1					123	70	1.75714	14	9	1.55556	8.78571
0	15.08	34.1049	2.3595	37.1	9.06	8.92	48.8	34	57.7			-13.7		-21.6	84			124	88	1.8	110.5	110.6	115	25.6	4.71	2.03	0.82	3.23	5.38	9.7		10.4					99	44	2.25	10	6	1.66667	9.9
0	13.9	29.9688	1.7142	34.2	9.4	8.83	47.6	31.8	61.3			-16.8		-24.1	78			136	66	1.55	72	92.5	99	21.4	5.57	2.34	1.12	3.7	4.22	12.89		13.9					90	43	2.09302	8.8	3.9	2.25641	10.2273
1	17	26.9	1.8447	29	6.65	6.56	52.9	34.8	62.8			-18.9152		-22.8255				106	66	1.68	76	72	80									11.8					85.6	48.6	1.76132	7.9	4.4	1.79545	10.8354
1	15.08	34.1049	2.3595	37.1	9.06	8.92	48.8	34	57.7			-13.7	29.6	-21.6333	84			124	88	1.8	110.5	110.6	115	25.6	4.71	2.03	0.82	3.23	5.38	9.7		10.4					97.7	71.6	1.36453	11.7	10.2	1.14706	8.35043
1	13.92	25.9313	1.59004	33.4	7.8	7.63	47.6	30.6	65			-20.4667	39.2	-26.0667	76			112	80	1.55	62.3	91.8	90.3	14.6	3.16	1.19	1.19	1.49	5.86	10.83		9.85					142	77.1	1.84176	11.6	6.92	1.6763	12.2414
0	16.75	29.9688	1.7142	34.2	9.4	8.83	47.6	31.8	61.3			-19.4547	41.4261	-29.8173	78			136	66	1.55	72	92.5	99	21.4	5.57	2.34	1.12	3.7	4.22	12.89		8.87					100	45	2.22222	12.9	10.5	1.22857	7.75194
1	15.58	34.6021	2.1641	37.8	9	10	51.8	33.7	63.7			-17.4667	40.0333	-30.5	68			134	82	1.7	100	105	114.1	17.3	3.12	1.36	1.13	1.34	4.48	13.63		8.09					118	61	1.93443	14.2	7.5	1.89333	8.30986
1	13.75	30.1592	2.2562	33.9	10.4	9.44	43.9	28.7	64			-11.4	24.9667	-18.4667	60			112	70	1.83	101	105.3	113.2	13.3	3.64	1.26	1.06	2.16	5.52	11.85		7.31					82.1	48.1	1.70686	10.9	7.51	1.4514	7.53211
1	15.08	27.6993	1.83404	29.3	10.3	10.2	44.6	27.2	69.6			-15.4667	31.4	-22.3667	78			138	78	1.694	74.5	87.1	95	7.93	4.28	1.03	1	2.44	4.23	16.39		11.4					102	73.4	1.38965	9.94	5.65	1.75929	10.2616
1	13.17	28.4037	2.00174	32.8	9.3	9.5	50.3	32.1	65.6			-15.7333	33.3333	-24.1667	94			120	74	1.736	85.6			11	4.08	1.58	1.04	2.51	5.11			9.85					104	59.2	1.75676	10.6	6.73	1.57504	9.81132
1	16.17	27.5134	1.7947	32.7	9.68	9.3	46.9	31.8	60.5			-19.2574	35.7	-24.8207	62			130	78	1.64	74			9.13	3.91	1.14	1.07	2.08	6.05	12.38		8.58					120	77	1.55844	10.7	6.24	1.71474	11.215
0	17.08	34.6499	1.9181	36.8	9.57	9.17	46.9	29.9	66			-14.7	36.8	-21.3	71			106	66	1.58	86.5	103.3	111	20.7	3.33	1.02	1	1.19	5.15	9.64		10.1
